# Supplementary material for: FGF receptors mediate cellular senescence in the cystic fibrosis airway epithelium
Source: JCI Insight. 2024 Jun 25;9(15):e174888. doi: 10.1172/jci.insight.174888 (PMC11383597; doi:10.1172/jci.insight.174888)
Supplement: Supporting data values [file jciinsight-9-174888-s044.xlsx]

## Sheet: Figure 1 A
Control	CF
363.507	201.464
295.239	217.067
236.952	174.634
359.556	384.982
249.835	214.849
596.082	238.835
428.699	224.545
327.216	401.483
320.581	174.954
298.609	253.67
343.098	332.996
342.714	154.076
491.093	304.311
288.08	252.82
384.947	218.962
461.542	246.845
325.161	347.082
365.107	387.694
376.986	430.686
303.508	207.885
381.106	300.126
287.211	230.137
346.801	216.683
198.664	357.21
683.346	239.938
426.116	235.46
321.843	155.753
317.441	191.739
363.905	249.481
221.275	356.07
231.133	188.286
375.57	220.285
296.339	290.416
260.922	372.805
271.515	265.886
587.192	308.939
510.19	282.691
246.167	199.316
355.622	249.626
418.969	336.027
336.523	297.872
296.743	441.446
499.215	186.651
259.496	228.995
328.244	241.374
338.699	196.297
311.628	244.501
331.631	220.947
431.544	294.588
492.663	176.286
343.747	158.885
167.122	260.834
275.446	363.957
379.603	291.846
353.812	365.002
312.066	344.649
344.4	293.964
359.294	374.031
311.979	413.154
275.911	352.04
304.077	134.374
230.612	201.125
245.906	333.381
308.089	306.658
483.963	203.478
270.122	234.979
319.544	255.277
314.784	512.431
299.86	376.256
360.941	362.58
342.585	64.0212
292.058	238.625
279.219	272.308
380.946	320.279
319.281	347.069
294.825	246.443
316.067	339.223
304.861	256.132
361.126	172.47
349.44	314.103
274.087	257.2
261.9	214.565
504.503	272.629
306.502	291.563
217.484	206.036
136.932	254.882
300.204	198.785
612.702	272.178
289.146	202.175
346.483	314.685
290.928	230.385
293.365	240.851
442.029	200.889
367.296	232.254
329.03	362.647
305.455	317.829
353.796	194.205
245.364	287.808
336.681	229.505
300.376	235.934
247.637	287.09
348.143	269.382
270.696	310.755
322.654	403.923
252.779	305.5
334.097	253.996
369.658	277.026
312.474	271.283
201.365	259.236
238.832	271.646
186.453	209.893
281.132	280.856
328.278	176.003
383.681	222.853
320.378	353.528
310.709	331.112
224.809	201.958
380.4	183.035
475.072	419.921
286.288	193.004
335.071	255.739
271.376	267.585
483.954	415.809
388.781	229.815
115.74	151.221
479.265	373.381
587.194	255.19
310.952	260.317
351.311	293.465
381.949	198.476
308.297	302.435
433.692	259.593
355.884	189.008
383.349	326.636
268.476	251.721
307.636	139.507
334.143	401.684
340.662	249.782
239.841	137.317
317.186	430.247
242.285	251.556
377.011	200.798
265.928	277.362
298.314	263.004
194.864	235.896
221.433	352.169
262.599	228.523
311.745	360.329
234.892	361.163
301.665	333.018
309.983	344.734
230.316	131.443
319.434	319.171
281.86	244.546
318.096	227.409
345.329	379.882
290.179	281.916
216.651	340.98
320.194	389.484
225.94	207.708
379.409	360.371
276.426	165.935
345.678	186.308
208.359	222.717
275.236	365.783
315.047	340.409
335.401	335.404
206.619	341.202
360.571	295.255
366.009	212.869
279.676	141.116
307.516	311.309
344.712	175.815
358.653	214.447
319.791	178.223
302.222	383.645
289.038	201.618
242.051	191.537
335.892	313.925
318.824	201.334
330.175	219.38
313.031	265.272
275.353	378.052
407.327	308.583
323.522	294.452
275.538	383.577
289.132	307.175
314.141	140.047
252.694	186.124
387.942	374.303
396.648	295.758
285.006	223.902
357.46	324.966
351.956	200.538
333.587	105.218
388.116	193.467
326.322	215.172
285.023	200.424
186.542	214.902
356.966	243.694
292.909	310.887
298.461	245.091
501.049	234.124
270.841	223.319
335.555	365.481
339.64	325.185
346.331	257.909
269.304	251.525
336.747	315.251
278.778	147.932
283.59	399.083
363.115	387.563
280.086	354.135
250.668	300.667
294.959	198.797
327.82	287.848
349.927	350.149
285.348	207.842
521.876	192.281
295.691	417.365
303.567	389.404
347.081	155.959
375.449	299.229
313.528	335.219
581.946	283.022
331.564	417.875
368.915	201.587
261.472	307.516
291.923	342.612
344.953	206.868
346.438	129.305
376.109	228.685
404.971	275.584
381.061	262.073
184.566	296.616
352.417	288.122
256.042	184.211
308.96	279.625
355.601	239.754
351.865	201.366
254.047	232.508
318.197	355.791
321.722	310.354
374.149	311.215
272.503	319.652
387.236	208.913
278.252	325.996
435.087	212.041
323.825	138.787
396.298	315.86
377.242	447.485
427.628	144.893
340.826	194.17
402.515	217.663
308.674	160.736
246.492	265.463
304.16	351.401
392.133	350.207
410.924	405.608
267.215	280.858
460.45	198.748
371.622	384.027
316.966	334.838
287.35	247.522
306.936	209.922
420.315	326.15
169.84	254.429
295.342	238.928
350.49	144.375
310.223	321.408
304.618	258.925
305.623	343.493
336.02	333.044
313.102	167.549
254.815	143.349
285.136	226.111
242.922	154.639
293.362	326.657
272.152	361.82
461.101	302.708
384.564	260.969
382.535	185.632
266.676	342.904
391.637	367.607
371.071	149.512
469.711	342.752
376.382	311.58
324.768	232.612
320.787	421.554
336.942	317.174
315.975	206.673
428.12	363.637
438.167	289.407
444.769	168.4
297.322	315.253
292.152	326.202
281.066	195.822
302.104	175.128
491.714	185.79
298.294	416.678
443.276	335.842
572.314	326.81
329.698	220.076
357.891	361.153
236.475	336.82
339.341	264.802
381.262	283.177
339.856	220.833
351.881	190.045
348.467	252.071
298.988	356.398
340.875	271.566
415.063	289.59
249.57	392.225
334.552	227.651
333.935	334.944
481.04	292.016
325.273	101.95
250.317	329.824
339.204	112.148
410.222	204.821
371.411	255.663
333.069	401.872
311.019	261.663
341.171	281.095
297.575	287.602
289.011	159.112
241.526	411.842
324.576	374.833
364.69	171.496
397.475	373.39
314.893	312.183
380.024	171.712
309.287	265.534
338.555	300.61
263.257	165.943
291.141	181.58
452.811	327.092
373.526	199.129
423.669	214.411
519.303	379.975
306.306	257.804
458.109	219.865
289.697	236.681
192.349	340.814
462.955	320.601
310.546	312.438
426.019	227.086
281.489	250.99
224.854	268.913
210.48	360.485
235.915	202.457
326.36	131.489
347.612	463.061
374.058	208.492
320.065	202.68
316.517	225.814
403.454	186.597
294.714	198.742
263.33	242.775
331.273	148.352
290.217	178.914
373.988	239.003
280.66	222.639
233.937	299.761
359.571	398.422
249.016	356.493
202.998	371.875
313.12	100.964
430.12	191.839
326.357	182.174
227.188	176.072
324.797	301.614
323.625	373.519
326.202	305.736
442.549	204.42
200.465	380.242
386.732	225.716
343.084	215.002
346.683	205.016
291.794	320.208
354.381	175.044
372.111	331.373
292.674	311.863
356.363	203.633
291.874	295.09
265.334	203.08
268.67	267.406
147.27	264.447
292.189	310.213
312.381	350.316
322.998	230.404
374.93	240.249
454.295	276.709
440.4	239.396
292.874	332.03
518.294	231.298
333.524	223.452
417.349	243.731
252.946	244.976
489.451	219.077
387.981	275.422
306.009	215.176
195.756	186.293
217.592	233.599
350.728	225.193
333.44	282.794
413.074	120.049
244.58	317.908
348.958	307.163
262.833	226.526
258.799	201.907
268.854	243.826
322.572	248.85
438.091	402.72
192.673	305.507
317.676	220.45
103.546	345.995
369.48	192.74
270.367	215.462
292.103	244.222
385.158	388.817
239.538	117.113
226.096	300.419
314.814	226.397
348.972	254.015
342.86	300.82
447.541	259.51
312.706	317.37
251.764	220.731
327.454	232.708
350.031	325.738
327.374	233.776
330.218	388.933
332.176	377.849
301.842	285.408
317.833	213.033
320.661	189.937
278.066	261.67
331.076	206.894
144.434	377.485
295.144	312.837
351.107	226.757
350.448	202.891
333.436	201.062
413.01	220.219
295.29	257.281
306.169	392.358
400.483	194.867
412.405	381.022
280.218	203.684
283.236	236.648
293.455	202.934
329.12	179.85
333.757	407.499
272.579	321.544
344.691	421.673
291.961	285.376
376.25	224.111
392.685	302.579
227.025	89.9122
288.301	353.204
378.122	155.657
297.677	221.28
399.944	329.524
351.196	298.998
257.801	382.454
325.372	339.966
336.516	147.496
384.748	359.49
361.62	261.775
313.778	162.489
582.259	318.702
279.995	353.858
408.683	256.738
398.861	296.718
400.121	356.156
411.362	262.743
340.63	390.336
312.049	280.894
254.401	327.116
301.924	369.346
326.072	370.211
265.913	379.369
418.424	134.215
475.945	239.318
353.61	316.954
554.533	172.16
453.576	271.664
265.324	272.569
372.727	249.952
339.104	219.367
350.313	356.185
375.552	154.941
360.568	227.18
317.483	187.08
492.348	235.121
478.54	215.236
359.571	385.877
313.046	252.912
284.193	186.309
336.997	405.747
292.94	329.975
447.381	499.963
349.008	324.213
317.82	244.811
259.461	316.983
383.051	206.301
338.365	246.349
243.278	254.688
378.763	420.45
177.487	264.88
316.59	221.527
344.592	362.855
296.933	185.474
225.513	249.854
304.361	173.326
338.923	283.576
356.066	304.989
322.605	106.715
301.044	372.927
338.649	313.164
321.17	234.051
399.712	220.824
309.489	194.047
361.757	191.864
263.801	410.279
270.117	160.147
369.959	319.563
311.243	185.32
264.348	215.115
204.848	194.644
305.287	211.411
304.611	213.825
316.424	337.906
62.3547	168.408
220.156	316.184
473.807	373.796
307.594	379.499
238.37	258.448
526.088	143.289
314.85	336.097
397.459	300.48
361.675	276.293
346.472	190.97
429.473	230.707
298.101	275.875
229.371	329.245
521.969	230.212
371.606	227.474
347.227	284.24
521.436	241.967
409.797	245.561
292.019	294.457
310.145	362.281
191.121	366.294
312.25	350.609
340.806	218.303
321.029	249.247
335.446	307.472
255.002	225.189
282.276	207.07
295.852	230.258
381.193	313.713
391.661	356.893
191.759	351.637
357.918	255.769
316.599	93.841
313.218	293.279
308.042	152.434
150.731	226.081
284.375	198.562
347.402	180.987
306.852	178.803
302.81	320.216
287.16	324.618
302.068	229.306
333.628	175.309
339.056	223.918
299.827	279.875
292.107	238.678
384.583	200.132
304.246	266.868
324.122	354.341
334.646	430.3
296.862	285.961
214.25	329.693
395.393	258.657
297.739	178.441
346.39	136.75
302.355	235.119
335.301	266.661
277.058	191.121
257.511	214.92
327.541	295.132
250.185	284.264
319.663	159.975
312.682	240.641
345.961	214.471
388.036	326.821
422.271	279.208
257.3	253.08
548.087	194.916
338.991	208.166
311.308	270.435
419.603	196.188
296.739	419.767
281.016	309.832
291.004	369.912
267.611	340.934
303.391	223.353
558.437	354.994
297.36	299.369
345.135	264.038
416.541	175.965
299.44	306.459
262.052	257.416
364.723	303.861
297.302	182.269
337.961	249.014
339.939	254.854
397.087	183.891
316.977	300.956
542.163	349.14
407.558	263.83
278.927	200.621
251.502	193.925
324.485	177.734
352.471	197.256
335.231	200.715
331.423	363.258
279.019	275.779
269.302	340.288
350.267	170.743
338.195	252.89
319.911	309.26
280.385	289.969
347.258	200.771
341.956	304.093
489.758	265.218
323.255	286.266
370.504	123.682
305.869	258.357
412.383	228.159
530.994	329.344
220.477	254.728
286.719	308.508
311.653	176.016
318.467	294.547
479.241	251.395
448.737	154.161
400.623	264.464
275.003	265.202
223.337	296.014
253.767	256.087
328.783	217.161
244.914	203.159
370.284	152.676
298.466	420.48
277.602	153.093
252.609	249.761
374.148	213.522
351.263	159.479
246.857	317.689
398.507	191.763
309.23	201.608
305.947	280.032
301.226	379.195
369.735	187.705
260.059	272.457
195.569	369.234
216.132	164.097
310.021	363.863
405.416	158.184
383.446	171.307
259.489	331.619
479.2	329.514
318.217	378.404
324.022	284.873
230.055	302.148
275.81	232.463
322.893	208.625
297.54	399.673
351.482	234.683
306.331	251.387
338.286	169.621
435.864	192.181
366.51	354.815
353.671	306.722
404.034	183.589
435.308	168.604
431.41	388.637
286.845	225.835
198.68	123.843
294.037	246.184
370.702	311.809
298.293	378.46
282.263	392.356
397.957	204.629
250.603	237.468
286.434	193.735
301.556	208.918
336.521	334.546
287.446	189.32
277.452	189.301
401.595	177.641
375.214	214.541
363.771	326.704
329.928	276.481
194.553	319.64
357.19	307.306
299.387	178.142
276.448	287.226
353.54	301.569
333.988	202.081
327.172	218.421
302.513	123.904
386.914	373.649
336.559	310.193
355.125	62.3336
252.166	340.086
249.594	279.965
327.338	129.009
299.691	314.805
354.913	237.36
301.263	375.034
355.235	279.978
369.885	158.746
333.533	161.024
366.255	262.105
546.852	49.3396
323.006	248.143
334.58	201.797
303.468	186.117
348.575	318.213
306.796	324.143
315.371	329.759
399.716	147.505
408.093	313.041
332.339	318.638
339.079	306.154
246.709	327.037
473.614	382.85
351.334	406.469
267.699	352.763
390.459	132.756
327.351	249.838
555.364	375.306
299.361	198.684
273.361	126.39
184.921	308.964
434.005	149.648
311.67	197.471
309.327	351.565
312.495	340.456
233.267	235.919
399.876	219.195
297.336	294.993
247.203	358.242
369.007	262.132
314.861	200.066
162.81	331.929
508.896	186.818
234.74	197.599
400.138	140.63
240.375	278.392
396.478	315.948
421.086	182.616
385.423	314.162
195.491	283.683
317.065	255.214
304.394	190.91
234.018	234.263
311.09	266.575
220.473	332.836
442.174	344.462
230.908	173.049
273.425	263.816
431.193	167.293
362.049	391.271
413.237	198.093
244.436	300.08
401.402	302.077
302.606	207.744
258.545	363.497
363.945	299.012
469.93	336.094
383.261	241.596
374.024	107.826
384.07	254.115
511.886	277.89
276.133	328.332
267.876	276.63
284.182	319.131
303.071	286.021
219.467	204.82
315.723	159.617
292.402	230.069
342.283	265.569
323.055	268.614
396.374	226.284
382.371	322.926
337.613	183.285
315.276	289.573
359.44	199.506
238.608	189.188
279.686	294.579
350.123	166.21
411.644	154.391
309.235	195.037
319.65	276.194
259.56	321.192
298.764	220.064
210.513	202.214
329.952	336.621
317.93	302.024
198.456	223.108
307.308	275.087
342.425	299.094
447.101	334.926
500.792	164.947
379.76	252.831
348.662	245.431
406.392	278.806
351.179	178.474
310.562	213.77
382.909	236.385
372.498	170.931
427.591	335.202
413.515	204.254
273.623	183.168
215.481	170.283
391.209	390.406
325.878	211.732
349.431	379.909
317.558	153.995
278.497	279.361
289.166	165.825
256.447	186.058
341.55	243.599
217.807	372.508
395.3	258.647
366.069	262.722
179.053	241.686
316.637	245.74
370.242	204.582
432.58	331.165
243.671	311.057
426.857	238.902
354.831	315.316
343.859	279.421
352.898	338.538
368.572	283.718
289.404	117.369
287.649	322.033
309.847	347.881
410.514	234.649
289.945	346.564
253.014	328.117
419.48	347.459
449.367	282.145
325.912	255.75
316.969	281.902
338.642	395.13
318.5	324.753
343.836	216.166
270.458	354.685
357.356	171.001
155.483	367.724
321.366	219.581
322.565	250.655
210.635	248.998
258.752	284.017
244.113	261.068
181.983	266.739
369.785	279.599
400.82	268.571
306.654	400.243
372.474	273.238
343.524	232.191
394.313	390.041
345.101	191.813
276.829	217.143
347.299	227.713
306.55	134.471
337.2	306.945
233.39	229.513
356.86	343.604
284.314	350.959
296.228	209.728
392.012	203.781
307.094	248.399
342.036	325.278
277.864	210.818
356.424	157.82
339.471	62.897
299.314	356.489
341.159	351.49
268.91	264.957
294.887	252.236
286.832	251.188
332.326	268.763
331.469	256.148
199.07	312.432
407.084	212.842
293.204	239.001
298.329	244.169
344.906	336.523
406.403	163.431
255.988	156.57
204.677	304.943
274.678	316.686
296.798	217.436
482.463	355.083
446.121	168.207
320.344	193.636
389.944	269.373
429.589	333.923
351.371	361.05
244.658	265.511
336.928	199.81
341.139	296.122
353.9	303.788
499.796	321.563
298.952	412.05
292.84	295.74
391.806	251.866
325.451	234.795
342.253	167.469
253.906	213.37
300.865	208.68
379.627	264.212
310.648	259.995
483.36	158.897
339.886	206.342
265.775	357.627
319.906	204.886
263.537	324.101
278.895	371.232
409.165	197.531
340.997	143.307
397.442	230.013
337.206	392.437
301.571	328.625
300.358	215.669
288.521	191.175
334.394	226.158
613.452	273.284
436.511	258.69
230.506	180.703
270.458	219.168
288.987	208.285
394.372	340.32
244.105	181.577
464.843	177.567
482.096	293.674
279.591	195.246
324.84	215.802
262.041	354.706
309.207	172.819
168.566	179.425
355.214	256.381
344.854	174.194
266.909	274.411
401.559	188.368
349.853	385.606
303.791	167.599
361.487	257.81
302.918	311.034
198.963	306.565
408.755	216.746
408.334	288.261
417.748	348.512
348.68	307.359
336.524	221.692
402.386	308.19
379.283	174.776
384.887	291.767
248.545	307.427
302.604	274.403
314.146	174.862
667.458	399.552
383.796	295.835
272.452	157.485
293.988	379.568
323.454	421.679
302.186	279.99
334.889	187.023
299.893	350.92
303.373	276.686
389.968	243.592
370.067	261.218
332.332	348.216
294.528	432.043
287.031	206.388
329.509	281.241
340.503	277.251
327.611	154.696
281.006	201.772
335.656	193.7
337.254	219.312
309.45	235.405
297.327	217.932
315.654	165.112
337.555	229.906
377.276	350.014
394.747	254.918
448.714	207.909
369.092	267.413
237.708	217.873
367.227	320.551
478.554	196.507
369.154	254.571
272.532	275.776
323.902	320.821
430.03	401.222
338.196	284.587
217.286	264.528
478.381	200.744
329.384	190.579
324.435	193.936
346.659	340.956
559.713	273.313
300.895	381.34
509.449	299.608
362.551	392.216
313.148	320.31
381.546	190.875
261.437	335.325
341.668	235.141
301.318	257.081
286.876	281.982
481.517	240.276
332.815	337.153
334.123	264.599
377.191	198.094
382.853	240.244
249.794	219.658
361.286	288.8
361.136	271.665
271.352	363.075
248.375	293.13
286.753	190.196
283.585	164.784
278.791	353.393
298.28	172.584
317.99	219.435
349.457	217.354
589.237	171.377
284.998	205.195
301.074	342.213
266.842	287.256
356.819	429.553
298.769	239.954
260.339	267.97
367.291	311.8
287.192	167.289
236.899	265.431
280.053	193.836
657.795	393.572
332.928	334.728
356.162	249.528
521.397	205.667
201.122	232.56
392.363	319.218
244.399	327.284
235.115	296.457
455.164	327.755
356.243	235.321
265.745	360.69
384.696	333.977
319.466	202.75
329.877	227.332
330.714	338.569
378.78	288.587
332.126	368.854
366.99	370.669
275.607	318.582
372.525	297.591
222.018	320.797
289.141	268.534
472.53	238.156
516.303	226.98
265.33	303.601
300.336	397.546
372.513	317.642
347.301	305.94
333.249	333.421
304.327	261.539
299.974	275.632
487.091	285.917
299.684	286.439
674.631	308.857
255.855	249.734
343.616	280.601
358.49	364.875
371.045	205.776
529.485	333.161
422.784	233.866
382.035	365.438
294.62	218.654
357.609	254.1
344.184	332.866
283.434	311.194
286.68	237.972
373.347	276.733
452.43	252.524
360.087	374.222
423.461	240.248
270.32	307.201
234.673	250.924
261.509	278.654
313.105	200.75
527.703	324.88
379.282	357.174
313.815	210.205
308.806	197.122
238.95	376.217
152.971	282.687
310.404	256.252
298.014	331.079
302.819	238.015
582.368	312.423
250.269	364.793
318.046	298.027
132.103	233.942
251.268	277.537
304.512	315.646
306.237	226.706
356.282	261.096
240.162	238.794
175.981	317.266
442.185	230.802
332.592	332.261
190.774	216.65
329.866	275.073
228.906	250.553
322.579	225.64
217.257	320.608
313.022	305.335
172.042	358.241
373.01	365.091
238.479	261.962
311.611	333.57
254.336	342.035
506.983	259.346
316.671	219.825
280.527	302.823
171.733	254.124
483.734	367.99
449.506	305.488
345.63	232.223
332.041	227.242
343.887	264.089
356.97	346.868
335.562	275.229
311.037	365.296
149.126	238.296
273.91	295.879
340.437	274.027
209.885	301.547
354.7	366.38
236.388	222.73
348.319	323.857
379.051	383.247
371.349	308.65
318.18	341.38
350.804	373.809
280.043	370.786
289.833	219.564
281.964	319.294
290.516	233.911
281.499	372.694
303.279	221.593
320.031	214.96
353.247	233.444
373.222	354.311
232.825	356.197
336.542	179.493
350.127	207.527
383.459	354.889
379.695	325.136
311.821	351.859
352.547	282.55
220.913	230.057
146.098	360.953
386.114	306.872
324.946	234.922
349.643	297.215
351.346	254.293
253.049	347.14
270.307	243.8
400.517	248.72
190.788	351.073
233.993	231.9
284.4	241.206
354.117	303.521
423.411	286.33
282.036	216.938
333.111	336.813
294.354	370.781
260.645	234.821
295.811	275.474
313.288	266.303
282.058	351.797
303.692	329.645
270.868	349.552
323.532	215.497
346.451	304.886
265.13	253.771
379.574	190.336
368.44	193.773
326.599	346.593
307.56	336.305
352.139	249.319
307.699	345.995
136.707	348.061
266.26	344.161
260.477	267.34
319.175	271.101
314.458	207.804
321.25	307.582
360.364	196.159
245.76	339.323
291.834	272.753
420.571	234.147
472.715	240.145
374.955	258.637
466.795	253.369
241.304	223.719
441.278	308.984
362.302	221.421
275.664	222.436
322.075	252.251
265.675	331.529
359.957	260.043
375.561	310.033
371.86	344.458
350.589	266.904
305.014	304.69
166.3	386.562
285.369	285.476
368.034	386.779
350.617	297.307
190.465	286.036
334.398	348.336
138.56	275.7
343.862	341.713
360.154	326.847
285.204	212.3
309.005	333.717
237.589	236.841
332.543	198.174
362.762	332.445
404.843	257.634
404.874	236.616
381.028	267.748
277.011	219.537
333.785	175.063
355.551	315.008
227.283	258.346
397.633	303.625
306.222	277.703
375.295	325.938
332.819	345.817
349.575	323.535
347.532	283.071
233.896	256.335
299.168	247.735
388.85	292.402
356.284	213.75
278.195	207.41
220.239	328.912
378.882	285.257
245.122	386.85
367.166	297.187
169.461	226.844
330.114	200.081
369.556	351.277
437.047	332.034
234.06	325.312
386.438	218.55
325.833	322.305
205.933	341.124
395.7	215.861
283.977	292.593
296.663	258.433
284.786	293.177
265.913	365.622
277.731	373.91
240.63	331.841
223.797	346.78
225.841	201.782
221.359	243.852
127.497	275.079
329.058	426.442
411.255	219.331
237.911	222.447
335.446	308.726
427.253	261.653
203.288	328.947
279.584	226.646
188.606	342.055
215.469	218.401
349.829	225.007
287.045	294.272
180.546	351.597
320.35	298.968
196.901	231.644
376.164	340.407
337.84	352.601
145.519	302.299
277.151	236.662
283.501	226.777
375.099	239.745
156.356	371.017
382.493	336.47
242.958	213.769
326.612	362.894
193.88	227.742
381.368	260.127
329.603	234.013
166.663	222.028
317.463	227.809
327.689	254.771
204.152	359.102
292.096	253.312
340.312	376.637
324.817	225.338
334.536	233.403
300.89	266.669
322.451	296.489
358.368	278.053
226.781	329.386
339.052	270.275
185.608	223.524
273.839	220.713
262.999	248.873
331.552	268.502
342.358	368.227
334.03	260.303
237.236	206.161
237.485	241.22
353.293	265.234
287.925	290.8
378.604	295.579
341.225	370.388
266.932	236.55
282.233	296.125
229.219	230.219
322.761	257.082
250.288	289.623
369.803	355.371
347.317	300.977
299.554	342.12
352.871	255.586
300.664	221.303
225.226	382.577
322.538	306.706
266.996	266.834
340.181	280.896
141.545	357.212
273.536	329.336
319.367	295.307
313.661	228.461
260.824	325.851
250.853	250.285
203.425	227.872
192.755	295.671
321.345	341.43
301.143	253.858
274.631	380.127
112.018	252.302
347.377	313.013
380.638	217.719
214.248	283.038
290.882	282.78
340.769	230.457
255.939	237.713
323.919	350.036
285.955	307.867
309.723	298.532
346.947	316.097
242.196	397.616
254.659	211.264
234.301	266.384
289.078	260.136
260.016	267.773
198.216	251.079
207.677	261.295
198.042	227.701
258.262	196.599
317.666	234.338
289.183	296.526
300.07	284.954
480.975	331.604
320.042	287.696
325.121	405.767
273.121	354.425
365.483	246.614
235.974	303.899
222.998	158.593
229.635	257.283
292.252	321.459
350.282	169.507
324.141	341.645
342.46	359.196
281.297	242.837
361.629	316.352
328.317	369.207
367.828	273.512
505.683	352.171
261.057	404.539
355.523	351.756
226.181	240.462
295.847	206.491
401.48	275.664
354.281	280.164
233.742	355.196
257.995	287.119
279.401	376.502
316.694	284.568
274.412	246.031
217.351	273.562
304.997	226.198
328.249	320.323
247.416	288.264
351.236	300.276
316.363	234.881
311.882	235.538
335.83	257.371
304.072	178.859
395.421	242.626
329.924	370.075
278.898	361.53
221.58	365.872
363.917	361.896
154.701	274.324
298.816	352.362
343.508	265.161
237.604	207.325
241.854	259.165
270.188	353.016
295.055	359.443
262.744	301.332
219.204	361.769
378.468	311.954
147.731	352.222
358.302	250.559
211.829	332.721
320.872	247.928
229.507	222.594
341.565	246.513
315.771	293.892
266.964	276.781
140.834	212.926
231.105	343.101
260.434	358.134
135.428	296.987
305.011	352.841
292.398	308.139
327.368	335.532
353.043	261.106
333.646	248.587
270.904	342.811
357.109	230.74
313.271	327.581
334.742	331.684
227.623	365.702
212.711	374.396
348.483	291.042
210.167	282.111
345.128	170.32
337.088	228.492
250.65	254.347
261.528	351.387
353.224	266.232
320.388	358.448
317.302	309.156
297.157	334.515
298.363	242.172
232.714	339.011
259.19	284.201
290.425	209.873
292.289	248.554
365.982	333.775
362.361	359.282
237.13	238.869
433.326	347.309
188.848	199.58
184.954	270.814
311.291	213.424
337.531	363.189
343.819	242.856
414.209	225.472
318.122	266.236
284.661	250.02
280.003	230.332
178.756	368.885
300.733	354.888
335.343	303.323
278.086	269.157
116.939	272.087
312.316	292.436
317.363	261.527
184.051	194.565
142.77	257.716
321.832	250.026
349.957	383.128
359.321	322.924
145.321	248.635
247.476	351.711
300.676	240.777
300.097	285.298
340.673	238.992
274.699	175.111
363.051	303.532
361.962	309.276
323.411	265.484
181.201	139.583
213.964	231.372
303.426	240.752
250.326	317.597
329.053	219.406
207.503	237.834
210.502	370.798
194.589	293.914
328.958	320.039
290.695	321.573
302.925	350.077
302.598	196.438
327.748	258.568
234.907	379.822
327.986	240.909
279.76	284.449
312.506	202.699
266.293	220.728
272.002	303.969
327.295	369.301
333.181	357.021
194.247	268.134
219.815	287.162
294.192	288.568
236.105	134.51
316.229	328.478
214.477	378.917
331.894	319.947
315.002	282.201
229.082	210.528
253.427	203.872
206.15	205.369
252.665	234.394
199.773	335.459
311.089	329.269
243.479	320.345
297.649	251.031
265.43	369.678
320.706	237.69
261.135	225.844
406.414	263.541
284.858	214.103
305.143	294.31
179.321	282.586
337.084	262.07
352.05	283.852
386.005	258.697
342.532	331.791
317.252	258.169
262.845	288.312
350.99	203.894
322.1	210.82
367.429	336.382
239.299	217.03
129.214	358.252
272.21	218.831
344.209	323.168
517.895	312.877
304.504	214.306
238.233	289.982
334.264	293.841
239.4	339.705
261.705	324.142
274.176	226.951
265.801	322.386
271.816	231.319
208.283	340.684
224.05	352.195
330.531	205.374
284.649	220.59
314.944	326.369
387.617	221.291
249.219	324.849
338.99	269.129
404.272	251.017
299.71	380.12
307.426	249.325
392.291	283.184
359.714	203.796
299.736	250.962
105.319	267.746
218.692	369.433
294.474	273.519
320.566	229.861
208.953	241.048
202.776	398.238
265.512	323.474
328.333	351.649
314.512	170.523
338.429	286.527
353.603	345.284
330.127	304.81
285.882	349.966
367.05	284.346
332.984	248.652
238.942	248.573
318.697	348.139
285.827	312.196
348.549	332.199
325.383	355.908
327.83	346.229
322.061	163.29
151.375	205.04
309.56	320.456
246.277	229.07
323.388	339.204
352.38	220.504
316.647	252.351
317.392	336.621
240.391	282.749
376.848	247.906
208.93	319.414
185.826	276.803
262.141	222.995
360.084	247.295
309.959	277.083
308.059	306.752
379.297	304.242
241.069	236.219
286.914	230.686
374.228	302.279
346.977	304.91
239.478	271.596
218.837	210.148
305.669	256.954
188.421	131.069
191.495	358.036
354.781	299.678
238.631	305.673
289.036	243.189
341.676	253.19
349.065	311.744
139.59	272.693
321.875	221.91
307.77	207.485
217.932	273.251
291.044	326.091
293.111	336.488
278.445	219.738
335.092	336.29
329.236	384.826
287.372	230.588
194.583	209.215
504.563	262.582
378.607	303.036
337.6	246.315
315.561	302.219
225.417	373.775
346.292	263.827
285.933	348.255
330.516	277.434
281.495	354.544
205.25	232.168
203.209	355.925
178.584	296.631
197.326	398.634
253.329	221.975
325.051	323.538
188.541	263.428
226.781	307.21
303.093	331.249
387.454	299.508
271.108	264.981
253.521	358.515
336.314	276.621
255.524	223.482
195.119	360.781
289.603	214.886
326.6	245.763
355.21	261.134
274.652	321.652
207.749	345.635
352.659	193.285
299.19	210.19
232.774	244.68
205.071	342.198
213.835	291.344
430.692	404.199
330.038	283.366
215.662	372.696
253.067	349.687
280.014	367.213
169.048	234.573
329.42	332.467
363.124	250.224
238.692	378.02
265.78	302.688
119.459	311.627
269.469	404.173
337.09	370.308
317.643	264.15
324.523	332.501
360.122	333.884
103.384	247.614
249.974	366.794
265.227	228.272
348.238	323.088
337.921	375.857
345.015	229.672
298.15	396.482
169.291	289.644
413.191	305.295
324.261	273.536
220.179	260.891
244.324	391.732
324.328	310.504
346.817	394.521
294.498	266.032
330.829	340.786
315.413	255.887
199.819	361.134
350.809	260.286
346.257	249.599
328.268	306.04
313.658	318.629
247.82	303.8
310.386	239.22
255.267	250.297
305.513	261.703
305.002	249.826
215.953	267.013
303.83	304.827
324.55	209.734
294.762	347.915
293.516	347.031
301.952	288.397
343.622	288.753
303.539	255.716
154.5	328.154
216.126	245.9
366.214	264.065
328.134	299.178
304.803	297.923
227.512	320.975
291.524	229.466
488.657	252.759
193.162	224.85
352.892	354.612
254.842	274.083
188.211	252.611
310.005	368.916
349.686	266.085
206.145	268.466
228.708	211.268
293.851	225.068
326.485	354.405
321.542	281.383
255.506	212.544
349.346	323.309
327.545	219.214
218.28	347.741
306.543	268.638
192.948	196.902
322.162	231.764
321.818	219.913
294.714	332.847
244.454	248.358
343.451	365.688
311.779	289.623
278.862	262.015
298.506	192.863
277.231	228.677
215.405	237.675
264.074	248.549
267.028	206.578
251.093	284.742
347.931	239.311
374.071	236.758
264.04	265.663
347.307	291.007
275.894	270.312
252.922	224.195
311.679	293.362
287.865	268.817
239.615	222.61
249.231	186.273
213.057	284.221
269.33	213.418
258.242	335.508
279.379	241.333
322.241	253.801
263.224	216.231
301.059	228.642
297.442	267.411
223.409	326.947
218.301	217.649
338.198	249.031
269.616	384.852
213.261	248.703
217.808	250.023
266.99	458.221
277.337	278.743
244.794	236.277
231.982	202.579
238.619	228.894
239.191	403.495
272.704	380.793
288.967	238.719
271.135	224.198
280.22	260.578
281.591	145.888
338.273	245.091
282.122	364.065
348.113	214.435
329.877	214.969
255.947	185.72
273.083	357.497
260.865	300.947
237.071	264.37
181.436	243.756
254.851	242.518
203.869	244.97
355.063	217.794
364.645	265.914
234.832	236.082
319.545	217.179
224.752	246.722
298.526	253.678
366.302	210.517
219.696	227.077
160.566	263.507
382.981	197.307
322.44	239.485
354.035	238.861
218.12	253.341
284.265	264.448
247.051	368.058
289.914	216.625
249.797	185.551
303.051	308.536
461.698	218.118
279.144	266.971
294.607	233.331
347.706	218.418
374.221	216.262
260.327	194.139
204.432	217.965
327.15	234.497
253.533	241.641
233.486	263.086
251.817	215.007
318.404	403.633
203.116	245.345
210.454	293.776
323.668	282.393
290.32	216.499
330.228	274.683
426.978	267.261
234.347	241.918
251.424	209.189
326.683	216.996
285.274	261.831
185.569	210.044
426.335	234.761
322.09	366.349
253.873	276.239
158.443	241.285
330.702	218.734
227.299	270.989
173.493	234.952
199.342	260.984
268.046	234.256
285.651	225.856
307.955	270.107
329.253	254.797
325.36	208.52
366.947	228.68
261.085	211.129
244.96	223.769
176.895	317.328
469.459	407.29
345.427	368.089
193.243	287.755
223.039	259.836
203.877	270.074
286.229	255.506
287.294	241.455
298.167	349.391
326.446	270.813
257	156.549
279.58	337.264
314.026	204.996
313.782	405.089
334.195	260.406
234.444	218.471
221.903	248.971
286.205	216.669
224.289	240.951
323.481	215.296
305.949	212.395
172.596	219.879
268.69	261.163
251.117	241.7
293.875	185.289
340.358	319.071
282.123	278.005
221.023	252.088
273.745	193.608
324.692	225.405
253.33	253.542
400.13	242.671
231.105	225.611
381.62	263.132
297.73	283.884
339.497	359.904
195.153	256.598
227.423	347.852
393.891	263.482
202.038	303.88
285.821	221.75
373.643	212.064
225.769	215.991
319.094	328.236
408.931	291.175
176.378	256.962
230.519	274.302
208.71	316.394
321.926	260.882
195.621	240.208
237.971	280.711
301.232	251.429
278.744	354.091
283.296	251.648
235.177	228.48
244.203	223.909
244.553	222.164
136.325	229.551
165.624	265.657
186.735	339.873
257.269	227.185
284.992	279.01
304.218	237.063
292.8	193.44
291.807	372.989
249.069	242.496
220.211	309.682
232.778	227.196
403.985	227.899
248.179	281.48
208.527	257.112
270.345	207.546
193.343	263.945
238.548	258.158
232.453	259.237
346.04	226.193
259.873	352.935
271.771	216.541
296.325	227.516
314.781	239.538
305.59	348.83
319.946	264.764
241.662	331.362
490.132	254.898
331.574	200.725
268.835	240.741
261.452	190.77
258.638	265.307
317.649	234.356
235.932	248.225
275.576	335.461
205.694	274.636
352.78	411.172
285.331	303.143
231.944	157.047
287.225	293.194
212.009	233.975
269.329	288.252
290.707	250.284
334.651	197.987
453.665	235.913
356.698	236.361
305.07	222.554
320.71	263.063
297.642	374.982
254.511	191.086
203.546	219.868
251.993	189.073
217.321	305.201
237.035	213.194
334.075	395.789
[truncated: 21,120 more rows]

## Sheet: Figure 1 B 
Control	CF
363.507	201.464
295.239	217.067
236.952	174.634
359.556	384.982
249.835	214.849
596.082	238.835
428.699	224.545
327.216	401.483
320.581	174.954
298.609	253.67
343.098	332.996
342.714	154.076
491.093	304.311
288.08	252.82
384.947	218.962
461.542	246.845
325.161	347.082
365.107	387.694
376.986	430.686
303.508	207.885
381.106	300.126
287.211	230.137
346.801	216.683
198.664	357.21
683.346	239.938
426.116	235.46
321.843	155.753
317.441	191.739
363.905	249.481
221.275	356.07
231.133	188.286
375.57	220.285
296.339	290.416
260.922	372.805
271.515	265.886
587.192	308.939
510.19	282.691
246.167	199.316
355.622	249.626
418.969	336.027
336.523	297.872
296.743	441.446
499.215	186.651
259.496	228.995
328.244	241.374
338.699	196.297
311.628	244.501
331.631	220.947
431.544	294.588
492.663	176.286
343.747	158.885
167.122	260.834
275.446	363.957
379.603	291.846
353.812	365.002
312.066	344.649
344.4	293.964
359.294	374.031
311.979	413.154
275.911	352.04
304.077	134.374
230.612	201.125
245.906	333.381
308.089	306.658
483.963	203.478
270.122	234.979
319.544	255.277
314.784	512.431
299.86	376.256
360.941	362.58
342.585	64.0212
292.058	238.625
279.219	272.308
380.946	320.279
319.281	347.069
294.825	246.443
316.067	339.223
304.861	256.132
361.126	172.47
349.44	314.103
274.087	257.2
261.9	214.565
504.503	272.629
306.502	291.563
217.484	206.036
136.932	254.882
300.204	198.785
612.702	272.178
289.146	202.175
346.483	314.685
290.928	230.385
293.365	240.851
442.029	200.889
367.296	232.254
329.03	362.647
305.455	317.829
353.796	194.205
245.364	287.808
336.681	229.505
300.376	235.934
247.637	287.09
348.143	269.382
270.696	310.755
322.654	403.923
252.779	305.5
334.097	253.996
369.658	277.026
312.474	271.283
201.365	259.236
238.832	271.646
186.453	209.893
281.132	280.856
328.278	176.003
383.681	222.853
320.378	353.528
310.709	331.112
224.809	201.958
380.4	183.035
475.072	419.921
286.288	193.004
335.071	255.739
271.376	267.585
483.954	415.809
388.781	229.815
115.74	151.221
479.265	373.381
587.194	255.19
310.952	260.317
351.311	293.465
381.949	198.476
308.297	302.435
433.692	259.593
355.884	189.008
383.349	326.636
268.476	251.721
307.636	139.507
334.143	401.684
340.662	249.782
239.841	137.317
317.186	430.247
242.285	251.556
377.011	200.798
265.928	277.362
298.314	263.004
194.864	235.896
221.433	352.169
262.599	228.523
311.745	360.329
234.892	361.163
301.665	333.018
309.983	344.734
230.316	131.443
319.434	319.171
281.86	244.546
318.096	227.409
345.329	379.882
290.179	281.916
216.651	340.98
320.194	389.484
225.94	207.708
379.409	360.371
276.426	165.935
345.678	186.308
208.359	222.717
275.236	365.783
315.047	340.409
335.401	335.404
206.619	341.202
360.571	295.255
366.009	212.869
279.676	141.116
307.516	311.309
344.712	175.815
358.653	214.447
319.791	178.223
302.222	383.645
289.038	201.618
242.051	191.537
335.892	313.925
318.824	201.334
330.175	219.38
313.031	265.272
275.353	378.052
407.327	308.583
323.522	294.452
275.538	383.577
289.132	307.175
314.141	140.047
252.694	186.124
387.942	374.303
396.648	295.758
285.006	223.902
357.46	324.966
351.956	200.538
333.587	105.218
388.116	193.467
326.322	215.172
285.023	200.424
186.542	214.902
356.966	243.694
292.909	310.887
298.461	245.091
501.049	234.124
270.841	223.319
335.555	365.481
339.64	325.185
346.331	257.909
269.304	251.525
336.747	315.251
278.778	147.932
283.59	399.083
363.115	387.563
280.086	354.135
250.668	300.667
294.959	198.797
327.82	287.848
349.927	350.149
285.348	207.842
521.876	192.281
295.691	417.365
303.567	389.404
347.081	155.959
375.449	299.229
313.528	335.219
581.946	283.022
331.564	417.875
368.915	201.587
261.472	307.516
291.923	342.612
344.953	206.868
346.438	129.305
376.109	228.685
404.971	275.584
381.061	262.073
184.566	296.616
352.417	288.122
256.042	184.211
308.96	279.625
355.601	239.754
351.865	201.366
254.047	232.508
318.197	355.791
321.722	310.354
374.149	311.215
272.503	319.652
387.236	208.913
278.252	325.996
435.087	212.041
323.825	138.787
396.298	315.86
377.242	447.485
427.628	144.893
340.826	194.17
402.515	217.663
308.674	160.736
246.492	265.463
304.16	351.401
392.133	350.207
410.924	405.608
267.215	280.858
460.45	198.748
371.622	384.027
316.966	334.838
287.35	247.522
306.936	209.922
420.315	326.15
169.84	254.429
295.342	238.928
350.49	144.375
310.223	321.408
304.618	258.925
305.623	343.493
336.02	333.044
313.102	167.549
254.815	143.349
285.136	226.111
242.922	154.639
293.362	326.657
272.152	361.82
461.101	302.708
384.564	260.969
382.535	185.632
266.676	342.904
391.637	367.607
371.071	149.512
469.711	342.752
376.382	311.58
324.768	232.612
320.787	421.554
336.942	317.174
315.975	206.673
428.12	363.637
438.167	289.407
444.769	168.4
297.322	315.253
292.152	326.202
281.066	195.822
302.104	175.128
491.714	185.79
298.294	416.678
443.276	335.842
572.314	326.81
329.698	220.076
357.891	361.153
236.475	336.82
339.341	264.802
381.262	283.177
339.856	220.833
351.881	190.045
348.467	252.071
298.988	356.398
340.875	271.566
415.063	289.59
249.57	392.225
334.552	227.651
333.935	334.944
481.04	292.016
325.273	101.95
250.317	329.824
339.204	112.148
410.222	204.821
371.411	255.663
333.069	401.872
311.019	261.663
341.171	281.095
297.575	287.602
289.011	159.112
241.526	411.842
324.576	374.833
364.69	171.496
397.475	373.39
314.893	312.183
380.024	171.712
309.287	265.534
338.555	300.61
263.257	165.943
291.141	181.58
452.811	327.092
373.526	199.129
423.669	214.411
519.303	379.975
306.306	257.804
458.109	219.865
289.697	236.681
192.349	340.814
462.955	320.601
310.546	312.438
426.019	227.086
281.489	250.99
224.854	268.913
210.48	360.485
235.915	202.457
326.36	131.489
347.612	463.061
374.058	208.492
320.065	202.68
316.517	225.814
403.454	186.597
294.714	198.742
263.33	242.775
331.273	148.352
290.217	178.914
373.988	239.003
280.66	222.639
233.937	299.761
359.571	398.422
249.016	356.493
202.998	371.875
313.12	100.964
430.12	191.839
326.357	182.174
227.188	176.072
324.797	301.614
323.625	373.519
326.202	305.736
442.549	204.42
200.465	380.242
386.732	225.716
343.084	215.002
346.683	205.016
291.794	320.208
354.381	175.044
372.111	331.373
292.674	311.863
356.363	203.633
291.874	295.09
265.334	203.08
268.67	267.406
147.27	264.447
292.189	310.213
312.381	350.316
322.998	230.404
374.93	240.249
454.295	276.709
440.4	239.396
292.874	332.03
518.294	231.298
333.524	223.452
417.349	243.731
252.946	244.976
489.451	219.077
387.981	275.422
306.009	215.176
195.756	186.293
217.592	233.599
350.728	225.193
333.44	282.794
413.074	120.049
244.58	317.908
348.958	307.163
262.833	226.526
258.799	201.907
268.854	243.826
322.572	248.85
438.091	402.72
192.673	305.507
317.676	220.45
103.546	345.995
369.48	192.74
270.367	215.462
292.103	244.222
385.158	388.817
239.538	117.113
226.096	300.419
314.814	226.397
348.972	254.015
342.86	300.82
447.541	259.51
312.706	317.37
251.764	220.731
327.454	232.708
350.031	325.738
327.374	233.776
330.218	388.933
332.176	377.849
301.842	285.408
317.833	213.033
320.661	189.937
278.066	261.67
331.076	206.894
144.434	377.485
295.144	312.837
351.107	226.757
350.448	202.891
333.436	201.062
413.01	220.219
295.29	257.281
306.169	392.358
400.483	194.867
412.405	381.022
280.218	203.684
283.236	236.648
293.455	202.934
329.12	179.85
333.757	407.499
272.579	321.544
344.691	421.673
291.961	285.376
376.25	224.111
392.685	302.579
227.025	89.9122
288.301	353.204
378.122	155.657
297.677	221.28
399.944	329.524
351.196	298.998
257.801	382.454
325.372	339.966
336.516	147.496
384.748	359.49
361.62	261.775
313.778	162.489
582.259	318.702
279.995	353.858
408.683	256.738
398.861	296.718
400.121	356.156
411.362	262.743
340.63	390.336
312.049	280.894
254.401	327.116
301.924	369.346
326.072	370.211
265.913	379.369
418.424	134.215
475.945	239.318
353.61	316.954
554.533	172.16
453.576	271.664
265.324	272.569
372.727	249.952
339.104	219.367
350.313	356.185
375.552	154.941
360.568	227.18
317.483	187.08
492.348	235.121
478.54	215.236
359.571	385.877
313.046	252.912
284.193	186.309
336.997	405.747
292.94	329.975
447.381	499.963
349.008	324.213
317.82	244.811
259.461	316.983
383.051	206.301
338.365	246.349
243.278	254.688
378.763	420.45
177.487	264.88
316.59	221.527
344.592	362.855
296.933	185.474
225.513	249.854
304.361	173.326
338.923	283.576
356.066	304.989
322.605	106.715
301.044	372.927
338.649	313.164
321.17	234.051
399.712	220.824
309.489	194.047
361.757	191.864
263.801	410.279
270.117	160.147
369.959	319.563
311.243	185.32
264.348	215.115
204.848	194.644
305.287	211.411
304.611	213.825
316.424	337.906
62.3547	168.408
220.156	316.184
473.807	373.796
307.594	379.499
238.37	258.448
526.088	143.289
314.85	336.097
397.459	300.48
361.675	276.293
346.472	190.97
429.473	230.707
298.101	275.875
229.371	329.245
521.969	230.212
371.606	227.474
347.227	284.24
521.436	241.967
409.797	245.561
292.019	294.457
310.145	362.281
191.121	366.294
312.25	350.609
340.806	218.303
321.029	249.247
335.446	307.472
255.002	225.189
282.276	207.07
295.852	230.258
381.193	313.713
391.661	356.893
191.759	351.637
357.918	255.769
316.599	93.841
313.218	293.279
308.042	152.434
150.731	226.081
284.375	198.562
347.402	180.987
306.852	178.803
302.81	320.216
287.16	324.618
302.068	229.306
333.628	175.309
339.056	223.918
299.827	279.875
292.107	238.678
384.583	200.132
304.246	266.868
324.122	354.341
334.646	430.3
296.862	285.961
214.25	329.693
395.393	258.657
297.739	178.441
346.39	136.75
302.355	235.119
335.301	266.661
277.058	191.121
257.511	214.92
327.541	295.132
250.185	284.264
319.663	159.975
312.682	240.641
345.961	214.471
388.036	326.821
422.271	279.208
257.3	253.08
548.087	194.916
338.991	208.166
311.308	270.435
419.603	196.188
296.739	419.767
281.016	309.832
291.004	369.912
267.611	340.934
303.391	223.353
558.437	354.994
297.36	299.369
345.135	264.038
416.541	175.965
299.44	306.459
262.052	257.416
364.723	303.861
297.302	182.269
337.961	249.014
339.939	254.854
397.087	183.891
316.977	300.956
542.163	349.14
407.558	263.83
278.927	200.621
251.502	193.925
324.485	177.734
352.471	197.256
335.231	200.715
331.423	363.258
279.019	275.779
269.302	340.288
350.267	170.743
338.195	252.89
319.911	309.26
280.385	289.969
347.258	200.771
341.956	304.093
489.758	265.218
323.255	286.266
370.504	123.682
305.869	258.357
412.383	228.159
530.994	329.344
220.477	254.728
286.719	308.508
311.653	176.016
318.467	294.547
479.241	251.395
448.737	154.161
400.623	264.464
275.003	265.202
223.337	296.014
253.767	256.087
328.783	217.161
244.914	203.159
370.284	152.676
298.466	420.48
277.602	153.093
252.609	249.761
374.148	213.522
351.263	159.479
246.857	317.689
398.507	191.763
309.23	201.608
305.947	280.032
301.226	379.195
369.735	187.705
260.059	272.457
195.569	369.234
216.132	164.097
310.021	363.863
405.416	158.184
383.446	171.307
259.489	331.619
479.2	329.514
318.217	378.404
324.022	284.873
230.055	302.148
275.81	232.463
322.893	208.625
297.54	399.673
351.482	234.683
306.331	251.387
338.286	169.621
435.864	192.181
366.51	354.815
353.671	306.722
404.034	183.589
435.308	168.604
431.41	388.637
286.845	225.835
198.68	123.843
294.037	246.184
370.702	311.809
298.293	378.46
282.263	392.356
397.957	204.629
250.603	237.468
286.434	193.735
301.556	208.918
336.521	334.546
287.446	189.32
277.452	189.301
401.595	177.641
375.214	214.541
363.771	326.704
329.928	276.481
194.553	319.64
357.19	307.306
299.387	178.142
276.448	287.226
353.54	301.569
333.988	202.081
327.172	218.421
302.513	123.904
386.914	373.649
336.559	310.193
355.125	62.3336
252.166	340.086
249.594	279.965
327.338	129.009
299.691	314.805
354.913	237.36
301.263	375.034
355.235	279.978
369.885	158.746
333.533	161.024
366.255	262.105
546.852	49.3396
323.006	248.143
334.58	201.797
303.468	186.117
348.575	318.213
306.796	324.143
315.371	329.759
399.716	147.505
408.093	313.041
332.339	318.638
339.079	306.154
246.709	327.037
473.614	382.85
351.334	406.469
267.699	352.763
390.459	132.756
327.351	249.838
555.364	375.306
299.361	198.684
273.361	126.39
184.921	308.964
434.005	149.648
311.67	197.471
309.327	351.565
312.495	340.456
233.267	235.919
399.876	219.195
297.336	294.993
247.203	358.242
369.007	262.132
314.861	200.066
162.81	331.929
508.896	186.818
234.74	197.599
400.138	140.63
240.375	278.392
396.478	315.948
421.086	182.616
385.423	314.162
195.491	283.683
317.065	255.214
304.394	190.91
234.018	234.263
311.09	266.575
220.473	332.836
442.174	344.462
230.908	173.049
273.425	263.816
431.193	167.293
362.049	391.271
413.237	198.093
244.436	300.08
401.402	302.077
302.606	207.744
258.545	363.497
363.945	299.012
469.93	336.094
383.261	241.596
374.024	107.826
384.07	254.115
511.886	277.89
276.133	328.332
267.876	276.63
284.182	319.131
303.071	286.021
219.467	204.82
315.723	159.617
292.402	230.069
342.283	265.569
323.055	268.614
396.374	226.284
382.371	322.926
337.613	183.285
315.276	289.573
359.44	199.506
238.608	189.188
279.686	294.579
350.123	166.21
411.644	154.391
309.235	195.037
319.65	276.194
259.56	321.192
298.764	220.064
210.513	202.214
329.952	336.621
317.93	302.024
198.456	223.108
307.308	275.087
342.425	299.094
447.101	334.926
500.792	164.947
379.76	252.831
348.662	245.431
406.392	278.806
351.179	178.474
310.562	213.77
382.909	236.385
372.498	170.931
427.591	335.202
413.515	204.254
273.623	183.168
215.481	170.283
391.209	390.406
325.878	211.732
349.431	379.909
317.558	153.995
278.497	279.361
289.166	165.825
256.447	186.058
341.55	243.599
217.807	372.508
395.3	258.647
366.069	262.722
179.053	241.686
316.637	245.74
370.242	204.582
432.58	331.165
243.671	311.057
426.857	238.902
354.831	315.316
343.859	279.421
352.898	338.538
368.572	283.718
289.404	117.369
287.649	322.033
309.847	347.881
410.514	234.649
289.945	346.564
253.014	328.117
419.48	347.459
449.367	282.145
325.912	255.75
316.969	281.902
338.642	395.13
318.5	324.753
343.836	216.166
270.458	354.685
357.356	171.001
155.483	367.724
321.366	219.581
322.565	250.655
210.635	248.998
258.752	284.017
244.113	261.068
181.983	266.739
369.785	279.599
400.82	268.571
306.654	400.243
372.474	273.238
343.524	232.191
394.313	390.041
345.101	191.813
276.829	217.143
347.299	227.713
306.55	134.471
337.2	306.945
233.39	229.513
356.86	343.604
284.314	350.959
296.228	209.728
392.012	203.781
307.094	248.399
342.036	325.278
277.864	210.818
356.424	157.82
339.471	62.897
299.314	356.489
341.159	351.49
268.91	264.957
294.887	252.236
286.832	251.188
332.326	268.763
331.469	256.148
199.07	312.432
407.084	212.842
293.204	239.001
298.329	244.169
344.906	336.523
406.403	163.431
255.988	156.57
204.677	304.943
274.678	316.686
296.798	217.436
482.463	355.083
446.121	168.207
320.344	193.636
389.944	269.373
429.589	333.923
351.371	361.05
244.658	265.511
336.928	199.81
341.139	296.122
353.9	303.788
499.796	321.563
298.952	412.05
292.84	295.74
391.806	251.866
325.451	234.795
342.253	167.469
253.906	213.37
300.865	208.68
379.627	264.212
310.648	259.995
483.36	158.897
339.886	206.342
265.775	357.627
319.906	204.886
263.537	324.101
278.895	371.232
409.165	197.531
340.997	143.307
397.442	230.013
337.206	392.437
301.571	328.625
300.358	215.669
288.521	191.175
334.394	226.158
613.452	273.284
436.511	258.69
230.506	180.703
270.458	219.168
288.987	208.285
394.372	340.32
244.105	181.577
464.843	177.567
482.096	293.674
279.591	195.246
324.84	215.802
262.041	354.706
309.207	172.819
168.566	179.425
355.214	256.381
344.854	174.194
266.909	274.411
401.559	188.368
349.853	385.606
303.791	167.599
361.487	257.81
302.918	311.034
198.963	306.565
408.755	216.746
408.334	288.261
417.748	348.512
348.68	307.359
336.524	221.692
402.386	308.19
379.283	174.776
384.887	291.767
248.545	307.427
302.604	274.403
314.146	174.862
667.458	399.552
383.796	295.835
272.452	157.485
293.988	379.568
323.454	421.679
302.186	279.99
334.889	187.023
299.893	350.92
303.373	276.686
389.968	243.592
370.067	261.218
332.332	348.216
294.528	432.043
287.031	206.388
329.509	281.241
340.503	277.251
327.611	154.696
281.006	201.772
335.656	193.7
337.254	219.312
309.45	235.405
297.327	217.932
315.654	165.112
337.555	229.906
377.276	350.014
394.747	254.918
448.714	207.909
369.092	267.413
237.708	217.873
367.227	320.551
478.554	196.507
369.154	254.571
272.532	275.776
323.902	320.821
430.03	401.222
338.196	284.587
217.286	264.528
478.381	200.744
329.384	190.579
324.435	193.936
346.659	340.956
559.713	273.313
300.895	381.34
509.449	299.608
362.551	392.216
313.148	320.31
381.546	190.875
261.437	335.325
341.668	235.141
301.318	257.081
286.876	281.982
481.517	240.276
332.815	337.153
334.123	264.599
377.191	198.094
382.853	240.244
249.794	219.658
361.286	288.8
361.136	271.665
271.352	363.075
248.375	293.13
286.753	190.196
283.585	164.784
278.791	353.393
298.28	172.584
317.99	219.435
349.457	217.354
589.237	171.377
284.998	205.195
301.074	342.213
266.842	287.256
356.819	429.553
298.769	239.954
260.339	267.97
367.291	311.8
287.192	167.289
236.899	265.431
280.053	193.836
657.795	393.572
332.928	334.728
356.162	249.528
521.397	205.667
201.122	232.56
392.363	319.218
244.399	327.284
235.115	296.457
455.164	327.755
356.243	235.321
265.745	360.69
384.696	333.977
319.466	202.75
329.877	227.332
330.714	338.569
378.78	288.587
332.126	368.854
366.99	370.669
275.607	318.582
372.525	297.591
222.018	320.797
289.141	268.534
472.53	238.156
516.303	226.98
265.33	303.601
300.336	397.546
372.513	317.642
347.301	305.94
333.249	333.421
304.327	261.539
299.974	275.632
487.091	285.917
299.684	286.439
674.631	308.857
255.855	249.734
343.616	280.601
358.49	364.875
371.045	205.776
529.485	333.161
422.784	233.866
382.035	365.438
294.62	218.654
357.609	254.1
344.184	332.866
283.434	311.194
286.68	237.972
373.347	276.733
452.43	252.524
360.087	374.222
423.461	240.248
270.32	307.201
234.673	250.924
261.509	278.654
313.105	200.75
527.703	324.88
379.282	357.174
313.815	210.205
308.806	197.122
238.95	376.217
152.971	282.687
310.404	256.252
298.014	331.079
302.819	238.015
582.368	312.423
250.269	364.793
318.046	298.027
132.103	233.942
251.268	277.537
304.512	315.646
306.237	226.706
356.282	261.096
240.162	238.794
175.981	317.266
442.185	230.802
332.592	332.261
190.774	216.65
329.866	275.073
228.906	250.553
322.579	225.64
217.257	320.608
313.022	305.335
172.042	358.241
373.01	365.091
238.479	261.962
311.611	333.57
254.336	342.035
506.983	259.346
316.671	219.825
280.527	302.823
171.733	254.124
483.734	367.99
449.506	305.488
345.63	232.223
332.041	227.242
343.887	264.089
356.97	346.868
335.562	275.229
311.037	365.296
149.126	238.296
273.91	295.879
340.437	274.027
209.885	301.547
354.7	366.38
236.388	222.73
348.319	323.857
379.051	383.247
371.349	308.65
318.18	341.38
350.804	373.809
280.043	370.786
289.833	219.564
281.964	319.294
290.516	233.911
281.499	372.694
303.279	221.593
320.031	214.96
353.247	233.444
373.222	354.311
232.825	356.197
336.542	179.493
350.127	207.527
383.459	354.889
379.695	325.136
311.821	351.859
352.547	282.55
220.913	230.057
146.098	360.953
386.114	306.872
324.946	234.922
349.643	297.215
351.346	254.293
253.049	347.14
270.307	243.8
400.517	248.72
190.788	351.073
233.993	231.9
284.4	241.206
354.117	303.521
423.411	286.33
282.036	216.938
333.111	336.813
294.354	370.781
260.645	234.821
295.811	275.474
313.288	266.303
282.058	351.797
303.692	329.645
270.868	349.552
323.532	215.497
346.451	304.886
265.13	253.771
379.574	190.336
368.44	193.773
326.599	346.593
307.56	336.305
352.139	249.319
307.699	345.995
136.707	348.061
266.26	344.161
260.477	267.34
319.175	271.101
314.458	207.804
321.25	307.582
360.364	196.159
245.76	339.323
291.834	272.753
420.571	234.147
472.715	240.145
374.955	258.637
466.795	253.369
241.304	223.719
441.278	308.984
362.302	221.421
275.664	222.436
322.075	252.251
265.675	331.529
359.957	260.043
375.561	310.033
371.86	344.458
350.589	266.904
305.014	304.69
166.3	386.562
285.369	285.476
368.034	386.779
350.617	297.307
190.465	286.036
334.398	348.336
138.56	275.7
343.862	341.713
360.154	326.847
285.204	212.3
309.005	333.717
237.589	236.841
332.543	198.174
362.762	332.445
404.843	257.634
404.874	236.616
381.028	267.748
277.011	219.537
333.785	175.063
355.551	315.008
227.283	258.346
397.633	303.625
306.222	277.703
375.295	325.938
332.819	345.817
349.575	323.535
347.532	283.071
233.896	256.335
299.168	247.735
388.85	292.402
356.284	213.75
278.195	207.41
220.239	328.912
378.882	285.257
245.122	386.85
367.166	297.187
169.461	226.844
330.114	200.081
369.556	351.277
437.047	332.034
234.06	325.312
386.438	218.55
325.833	322.305
205.933	341.124
395.7	215.861
283.977	292.593
296.663	258.433
284.786	293.177
265.913	365.622
277.731	373.91
240.63	331.841
223.797	346.78
225.841	201.782
221.359	243.852
127.497	275.079
329.058	426.442
411.255	219.331
237.911	222.447
335.446	308.726
427.253	261.653
203.288	328.947
279.584	226.646
188.606	342.055
215.469	218.401
349.829	225.007
287.045	294.272
180.546	351.597
320.35	298.968
196.901	231.644
376.164	340.407
337.84	352.601
145.519	302.299
277.151	236.662
283.501	226.777
375.099	239.745
156.356	371.017
382.493	336.47
242.958	213.769
326.612	362.894
193.88	227.742
381.368	260.127
329.603	234.013
166.663	222.028
317.463	227.809
327.689	254.771
204.152	359.102
292.096	253.312
340.312	376.637
324.817	225.338
334.536	233.403
300.89	266.669
322.451	296.489
358.368	278.053
226.781	329.386
339.052	270.275
185.608	223.524
273.839	220.713
262.999	248.873
331.552	268.502
342.358	368.227
334.03	260.303
237.236	206.161
237.485	241.22
353.293	265.234
287.925	290.8
378.604	295.579
341.225	370.388
266.932	236.55
282.233	296.125
229.219	230.219
322.761	257.082
250.288	289.623
369.803	355.371
347.317	300.977
299.554	342.12
352.871	255.586
300.664	221.303
225.226	382.577
322.538	306.706
266.996	266.834
340.181	280.896
141.545	357.212
273.536	329.336
319.367	295.307
313.661	228.461
260.824	325.851
250.853	250.285
203.425	227.872
192.755	295.671
321.345	341.43
301.143	253.858
274.631	380.127
112.018	252.302
347.377	313.013
380.638	217.719
214.248	283.038
290.882	282.78
340.769	230.457
255.939	237.713
323.919	350.036
285.955	307.867
309.723	298.532
346.947	316.097
242.196	397.616
254.659	211.264
234.301	266.384
289.078	260.136
260.016	267.773
198.216	251.079
207.677	261.295
198.042	227.701
258.262	196.599
317.666	234.338
289.183	296.526
300.07	284.954
480.975	331.604
320.042	287.696
325.121	405.767
273.121	354.425
365.483	246.614
235.974	303.899
222.998	158.593
229.635	257.283
292.252	321.459
350.282	169.507
324.141	341.645
342.46	359.196
281.297	242.837
361.629	316.352
328.317	369.207
367.828	273.512
505.683	352.171
261.057	404.539
355.523	351.756
226.181	240.462
295.847	206.491
401.48	275.664
354.281	280.164
233.742	355.196
257.995	287.119
279.401	376.502
316.694	284.568
274.412	246.031
217.351	273.562
304.997	226.198
328.249	320.323
247.416	288.264
351.236	300.276
316.363	234.881
311.882	235.538
335.83	257.371
304.072	178.859
395.421	242.626
329.924	370.075
278.898	361.53
221.58	365.872
363.917	361.896
154.701	274.324
298.816	352.362
343.508	265.161
237.604	207.325
241.854	259.165
270.188	353.016
295.055	359.443
262.744	301.332
219.204	361.769
378.468	311.954
147.731	352.222
358.302	250.559
211.829	332.721
320.872	247.928
229.507	222.594
341.565	246.513
315.771	293.892
266.964	276.781
140.834	212.926
231.105	343.101
260.434	358.134
135.428	296.987
305.011	352.841
292.398	308.139
327.368	335.532
353.043	261.106
333.646	248.587
270.904	342.811
357.109	230.74
313.271	327.581
334.742	331.684
227.623	365.702
212.711	374.396
348.483	291.042
210.167	282.111
345.128	170.32
337.088	228.492
250.65	254.347
261.528	351.387
353.224	266.232
320.388	358.448
317.302	309.156
297.157	334.515
298.363	242.172
232.714	339.011
259.19	284.201
290.425	209.873
292.289	248.554
365.982	333.775
362.361	359.282
237.13	238.869
433.326	347.309
188.848	199.58
184.954	270.814
311.291	213.424
337.531	363.189
343.819	242.856
414.209	225.472
318.122	266.236
284.661	250.02
280.003	230.332
178.756	368.885
300.733	354.888
335.343	303.323
278.086	269.157
116.939	272.087
312.316	292.436
317.363	261.527
184.051	194.565
142.77	257.716
321.832	250.026
349.957	383.128
359.321	322.924
145.321	248.635
247.476	351.711
300.676	240.777
300.097	285.298
340.673	238.992
274.699	175.111
363.051	303.532
361.962	309.276
323.411	265.484
181.201	139.583
213.964	231.372
303.426	240.752
250.326	317.597
329.053	219.406
207.503	237.834
210.502	370.798
194.589	293.914
328.958	320.039
290.695	321.573
302.925	350.077
302.598	196.438
327.748	258.568
234.907	379.822
327.986	240.909
279.76	284.449
312.506	202.699
266.293	220.728
272.002	303.969
327.295	369.301
333.181	357.021
194.247	268.134
219.815	287.162
294.192	288.568
236.105	134.51
316.229	328.478
214.477	378.917
331.894	319.947
315.002	282.201
229.082	210.528
253.427	203.872
206.15	205.369
252.665	234.394
199.773	335.459
311.089	329.269
243.479	320.345
297.649	251.031
265.43	369.678
320.706	237.69
261.135	225.844
406.414	263.541
284.858	214.103
305.143	294.31
179.321	282.586
337.084	262.07
352.05	283.852
386.005	258.697
342.532	331.791
317.252	258.169
262.845	288.312
350.99	203.894
322.1	210.82
367.429	336.382
239.299	217.03
129.214	358.252
272.21	218.831
344.209	323.168
517.895	312.877
304.504	214.306
238.233	289.982
334.264	293.841
239.4	339.705
261.705	324.142
274.176	226.951
265.801	322.386
271.816	231.319
208.283	340.684
224.05	352.195
330.531	205.374
284.649	220.59
314.944	326.369
387.617	221.291
249.219	324.849
338.99	269.129
404.272	251.017
299.71	380.12
307.426	249.325
392.291	283.184
359.714	203.796
299.736	250.962
105.319	267.746
218.692	369.433
294.474	273.519
320.566	229.861
208.953	241.048
202.776	398.238
265.512	323.474
328.333	351.649
314.512	170.523
338.429	286.527
353.603	345.284
330.127	304.81
285.882	349.966
367.05	284.346
332.984	248.652
238.942	248.573
318.697	348.139
285.827	312.196
348.549	332.199
325.383	355.908
327.83	346.229
322.061	163.29
151.375	205.04
309.56	320.456
246.277	229.07
323.388	339.204
352.38	220.504
316.647	252.351
317.392	336.621
240.391	282.749
376.848	247.906
208.93	319.414
185.826	276.803
262.141	222.995
360.084	247.295
309.959	277.083
308.059	306.752
379.297	304.242
241.069	236.219
286.914	230.686
374.228	302.279
346.977	304.91
239.478	271.596
218.837	210.148
305.669	256.954
188.421	131.069
191.495	358.036
354.781	299.678
238.631	305.673
289.036	243.189
341.676	253.19
349.065	311.744
139.59	272.693
321.875	221.91
307.77	207.485
217.932	273.251
291.044	326.091
293.111	336.488
278.445	219.738
335.092	336.29
329.236	384.826
287.372	230.588
194.583	209.215
504.563	262.582
378.607	303.036
337.6	246.315
315.561	302.219
225.417	373.775
346.292	263.827
285.933	348.255
330.516	277.434
281.495	354.544
205.25	232.168
203.209	355.925
178.584	296.631
197.326	398.634
253.329	221.975
325.051	323.538
188.541	263.428
226.781	307.21
303.093	331.249
387.454	299.508
271.108	264.981
253.521	358.515
336.314	276.621
255.524	223.482
195.119	360.781
289.603	214.886
326.6	245.763
355.21	261.134
274.652	321.652
207.749	345.635
352.659	193.285
299.19	210.19
232.774	244.68
205.071	342.198
213.835	291.344
430.692	404.199
330.038	283.366
215.662	372.696
253.067	349.687
280.014	367.213
169.048	234.573
329.42	332.467
363.124	250.224
238.692	378.02
265.78	302.688
119.459	311.627
269.469	404.173
337.09	370.308
317.643	264.15
324.523	332.501
360.122	333.884
103.384	247.614
249.974	366.794
265.227	228.272
348.238	323.088
337.921	375.857
345.015	229.672
298.15	396.482
169.291	289.644
413.191	305.295
324.261	273.536
220.179	260.891
244.324	391.732
324.328	310.504
346.817	394.521
294.498	266.032
330.829	340.786
315.413	255.887
199.819	361.134
350.809	260.286
346.257	249.599
328.268	306.04
313.658	318.629
247.82	303.8
310.386	239.22
255.267	250.297
305.513	261.703
305.002	249.826
215.953	267.013
303.83	304.827
324.55	209.734
294.762	347.915
293.516	347.031
301.952	288.397
343.622	288.753
303.539	255.716
154.5	328.154
216.126	245.9
366.214	264.065
328.134	299.178
304.803	297.923
227.512	320.975
291.524	229.466
488.657	252.759
193.162	224.85
352.892	354.612
254.842	274.083
188.211	252.611
310.005	368.916
349.686	266.085
206.145	268.466
228.708	211.268
293.851	225.068
326.485	354.405
321.542	281.383
255.506	212.544
349.346	323.309
327.545	219.214
218.28	347.741
306.543	268.638
192.948	196.902
322.162	231.764
321.818	219.913
294.714	332.847
244.454	248.358
343.451	365.688
311.779	289.623
278.862	262.015
298.506	192.863
277.231	228.677
215.405	237.675
264.074	248.549
267.028	206.578
251.093	284.742
347.931	239.311
374.071	236.758
264.04	265.663
347.307	291.007
275.894	270.312
252.922	224.195
311.679	293.362
287.865	268.817
239.615	222.61
249.231	186.273
213.057	284.221
269.33	213.418
258.242	335.508
279.379	241.333
322.241	253.801
263.224	216.231
301.059	228.642
297.442	267.411
223.409	326.947
218.301	217.649
338.198	249.031
269.616	384.852
213.261	248.703
217.808	250.023
266.99	458.221
277.337	278.743
244.794	236.277
231.982	202.579
238.619	228.894
239.191	403.495
272.704	380.793
288.967	238.719
271.135	224.198
280.22	260.578
281.591	145.888
338.273	245.091
282.122	364.065
348.113	214.435
329.877	214.969
255.947	185.72
273.083	357.497
260.865	300.947
237.071	264.37
181.436	243.756
254.851	242.518
203.869	244.97
355.063	217.794
364.645	265.914
234.832	236.082
319.545	217.179
224.752	246.722
298.526	253.678
366.302	210.517
219.696	227.077
160.566	263.507
382.981	197.307
322.44	239.485
354.035	238.861
218.12	253.341
284.265	264.448
247.051	368.058
289.914	216.625
249.797	185.551
303.051	308.536
461.698	218.118
279.144	266.971
294.607	233.331
347.706	218.418
374.221	216.262
260.327	194.139
204.432	217.965
327.15	234.497
253.533	241.641
233.486	263.086
251.817	215.007
318.404	403.633
203.116	245.345
210.454	293.776
323.668	282.393
290.32	216.499
330.228	274.683
426.978	267.261
234.347	241.918
251.424	209.189
326.683	216.996
285.274	261.831
185.569	210.044
426.335	234.761
322.09	366.349
253.873	276.239
158.443	241.285
330.702	218.734
227.299	270.989
173.493	234.952
199.342	260.984
268.046	234.256
285.651	225.856
307.955	270.107
329.253	254.797
325.36	208.52
366.947	228.68
261.085	211.129
244.96	223.769
176.895	317.328
469.459	407.29
345.427	368.089
193.243	287.755
223.039	259.836
203.877	270.074
286.229	255.506
287.294	241.455
298.167	349.391
326.446	270.813
257	156.549
279.58	337.264
314.026	204.996
313.782	405.089
334.195	260.406
234.444	218.471
221.903	248.971
286.205	216.669
224.289	240.951
323.481	215.296
305.949	212.395
172.596	219.879
268.69	261.163
251.117	241.7
293.875	185.289
340.358	319.071
282.123	278.005
221.023	252.088
273.745	193.608
324.692	225.405
253.33	253.542
400.13	242.671
231.105	225.611
381.62	263.132
297.73	283.884
339.497	359.904
195.153	256.598
227.423	347.852
393.891	263.482
202.038	303.88
285.821	221.75
373.643	212.064
225.769	215.991
319.094	328.236
408.931	291.175
176.378	256.962
230.519	274.302
208.71	316.394
321.926	260.882
195.621	240.208
237.971	280.711
301.232	251.429
278.744	354.091
283.296	251.648
235.177	228.48
244.203	223.909
244.553	222.164
136.325	229.551
165.624	265.657
186.735	339.873
257.269	227.185
284.992	279.01
304.218	237.063
292.8	193.44
291.807	372.989
249.069	242.496
220.211	309.682
232.778	227.196
403.985	227.899
248.179	281.48
208.527	257.112
270.345	207.546
193.343	263.945
238.548	258.158
232.453	259.237
346.04	226.193
259.873	352.935
271.771	216.541
296.325	227.516
314.781	239.538
305.59	348.83
319.946	264.764
241.662	331.362
490.132	254.898
331.574	200.725
268.835	240.741
261.452	190.77
258.638	265.307
317.649	234.356
235.932	248.225
275.576	335.461
205.694	274.636
352.78	411.172
285.331	303.143
231.944	157.047
287.225	293.194
212.009	233.975
269.329	288.252
290.707	250.284
334.651	197.987
453.665	235.913
356.698	236.361
305.07	222.554
320.71	263.063
297.642	374.982
254.511	191.086
203.546	219.868
251.993	189.073
217.321	305.201
237.035	213.194
334.075	395.789
[truncated: 21,120 more rows]

## Sheet: Figure 1 C
Control	CF
221.334	27.734
117.589	34.5844
113.305	48.9731
206.757	202.368
71.7216	42.0039
227.847	50.0304
134.824	38.3975
106.885	162.711
130.622	92.1569
135.684	76.0094
156.821	144.668
202.152	67.5729
313.412	120.155
121.171	112.349
215.666	131.924
321.133	139.139
167.933	150.259
109.98	133.621
167.104	178.913
118.513	66.8871
193.128	40.0022
142.691	79.6436
141.462	70.0445
106.469	143.367
328.957	138.787
236.218	75.2123
140.279	52.4979
162.668	49.9994
197.108	95.9584
93.3884	150.052
55.9045	54.3916
157.777	12.6659
138.708	71.7617
109.679	188.979
89.0719	135.463
332.069	149.875
343.869	63.6463
105.818	67.1319
155.185	47.4045
269.659	157.246
198.751	161.53
103.94	181.982
229.331	59.7266
147.948	47.6306
148.901	83.4323
127.489	65.295
161.392	149.205
203.74	0
220.723	165.678
209.646	81.475
169.531	44.2063
42.0807	36.3571
116.698	161.425
213.921	100.273
208.746	201.674
144.399	64.1041
133.077	134.179
220.515	161.392
134.838	111.426
161.171	167.169
117	35.3057
72.404	97.338
259.659	144.366
167.646	81.7327
255.198	27.1952
125.542	139.608
153.831	44.0697
128.509	42.2661
124.954	106.47
184.481	176.665
122.734	89.6291
142.449	113.327
87.5218	89.4395
160.076	140.655
172.449	125.246
102.578	89.9759
121.686	161.823
168.881	131.115
140.882	54.3294
188.35	171.931
114.371	104.787
241.336	73.7583
453.658	62.0431
84.4946	97.7313
47.7453	69.5264
87.9149	144.049
108.982	43.0113
319.611	23.7837
162.699	77.0558
41.5589	104.73
145.323	108.849
138.615	79.8789
200.844	47.6472
177.841	0
117.341	166.033
153.012	195.221
143.24	66.3558
95.1984	131.032
132.815	143.671
151.712	43.3224
96.3853	116.929
132.2	128.786
100.652	81.395
160.065	71.9489
101.913	111.518
130.008	50.131
153.474	51.845
124.156	174.958
81.636	119.623
114.296	45.7426
118.326	56.5393
103.168	26.2674
123.024	69.2952
255.362	46.5846
138.644	81.648
188.743	138.8
241.179	15.6237
186.437	40.1609
213.328	122.939
75.2698	56.7935
167.863	58.3517
151.609	57.6117
248.612	186.3
147.435	28.946
57.8702	34.0936
306.424	160.564
254.872	75.3497
299.795	113.647
220.326	157.493
148.842	48.1844
157.965	146.01
288.32	63.5166
165.96	36.9691
195.392	115.061
99.2035	73.0635
265.763	77.7025
197.263	160.57
138.639	57.3812
88.7197	82.4503
48.6572	188.604
139.429	90.3852
183.033	69.5286
82.0056	82.3906
170.325	95.8126
79.2344	143.582
112.102	177.467
32.9119	95.0987
134.999	0
120.457	194.889
120.97	168.854
174.041	100.821
93.6656	0
118.867	127.69
113.577	138.445
168.394	127.336
164.918	207.432
141.163	97.0719
75.1949	144.473
142.542	143.678
95.7106	33.2502
183.468	128.582
133.865	26.9771
173.416	79.4357
109.548	28.2795
162.574	164.604
168.005	118.915
151.523	112.841
76.0289	83.3336
201.53	47.7381
80.0391	118.01
101.817	26.232
143.852	65.6755
229.179	0
202.199	67.4411
130.516	46.6718
143.614	110.434
109.907	79.056
96.2114	45.7542
143.516	117.158
137.49	116.442
162.01	59.1084
225.198	133.091
136.35	155.825
228.344	169.763
190.508	173.56
71.137	156.097
120.425	126.989
186.219	43.9903
95.7734	35.9913
178.807	187.016
237.677	192.025
115.474	71.915
155.921	99.7052
239.853	127.257
173.136	0
232.373	36.9587
122.695	33.0673
137.8	50.7549
67.5983	81.4257
150.188	77.3975
113.409	179.665
108.901	81.5603
316.556	50.2134
99.3074	89.9589
135.674	194.654
129.845	129.859
255.771	57.2086
118.748	69.6497
147.19	149.93
110.057	58.7592
131.541	179.657
127.026	173.883
153.794	154.601
86.1165	158.339
175.126	56.9536
161.264	129.315
198.287	138.167
104.398	11.2272
257.991	38.9835
222	176.107
151.841	160.401
193.084	32.5212
236.076	120.947
123.938	151.379
286.962	65.7599
141.87	185.127
312.066	62.7647
86.5881	131.329
132.577	157.688
154.816	84.8415
125.557	43.0323
235.985	74.5119
122.434	96.9831
125.75	41.7034
96.2978	160.062
193.033	135.822
36.2926	44.559
112.57	68.1118
178.763	49.0499
160.772	64.3874
233.3	48.8598
67.5674	138.223
125.807	157.929
210.695	134.793
130.197	30.2707
211.759	78.9686
89.1111	122.609
225.736	62.8797
192.725	73.4836
214.174	63.3935
152.053	153.844
262.914	150.006
197.111	26.5839
233.567	26.3626
135.442	64.2879
110.398	156.408
149.288	127.83
198.27	100.312
219.698	142.179
88.8213	142.862
220.659	15.1354
207.823	214.043
119.38	162.659
211.756	160.379
142.098	66.8876
109.512	191.104
52.0842	100.494
135.738	32.6224
180.27	0
192.55	193.154
136.272	146.166
148.795	113.075
155.131	112.16
130.002	49.4463
159.224	70.8218
97.6567	58.1946
182.279	31.0112
138.685	112.525
157.295	194.853
368.467	147.535
243.496	94.7089
136.287	45.7373
41.237	161.605
345.021	42.3142
168.712	49.6525
236.91	107.715
211.161	156.961
151.976	45.4539
90.1821	225.32
126.632	165.17
117.458	28.2309
168.452	183.424
327.638	59.4499
229.539	0
129.395	109.507
129.992	207.22
110.654	39.4219
115.178	40.5027
309.554	72.6602
149.202	160.245
261.165	165.056
371.121	163.641
117.917	87.2446
154.825	152.917
131.654	136.546
119.909	134.658
177.02	78.5817
125.211	29.9862
160.89	74.5116
203.669	153.844
139.607	155.255
163.782	171.901
262.113	61.2358
55.0232	150.188
185	55.6717
125.11	122.998
330.672	87.9693
97.5819	101.95
96.0222	189.742
195.019	27.0973
209.167	36.7866
226.006	48.356
143.22	153.935
179.221	53.35
174.756	117.006
116.904	136.382
155.497	53.6765
131.689	209.158
220.929	145.374
202.506	92.5374
199.552	116.91
101.559	109.307
179.752	81.3118
159.006	108.642
176.48	142.588
103.816	30.9812
135.685	49.8003
115.422	185.578
162.317	23.6318
204.793	50.514
244.299	148.564
95.4114	77.9662
211.518	71.9974
138.996	33.2067
68.6349	151.628
201.609	138.452
129.551	205.961
377.246	52.7991
132.72	81.2658
119.076	32.8933
154.986	179.723
111.811	21.5559
264.239	61.076
85.8166	104.43
125.03	55.7028
141.554	76.0242
154.433	68.8015
210.766	64.1908
101.51	21.0746
96.7141	64.1799
153.687	49.248
127.603	47.6842
274.814	59.6657
80.8242	128.261
96.2586	146.585
146.759	135.21
120.879	142.392
84.0907	165.589
155.058	0
186.439	71.1537
129.534	52.695
95.2967	44.2956
87.6103	177.152
155.432	194.022
222.777	232.299
296.073	23.0712
113.189	178.345
155.52	51.4283
160.753	36.0537
196.11	52.1786
195.155	159.827
120.527	47.6948
194.203	128.232
125.342	137.365
180.882	50.7338
172.517	76.8324
46.5248	0
183.371	70.8481
61.7937	72.1655
165.259	91.2133
102.238	158.363
169.595	24.2792
171.702	56.2472
203.694	136.666
234.888	48.0255
109.372	166.393
244.464	50.5205
115.881	16.9738
232.766	65.2485
82.4714	45.4982
247.521	31.8787
58.2043	70.785
120.619	72.6544
96.9063	35.604
105.902	74.3331
185.196	120.569
111.962	0
206.672	80.4504
95.033	126.792
180.947	117.94
110.349	15.8681
155.202	27.9925
50.7122	150.288
114.086	54.1819
215.654	150.426
127.616	143.811
177.742	42.4231
275.681	182.079
190.34	95.0788
143.686	94.6076
125.378	47.4004
231.569	145.781
107.727	83.6077
81.3255	118.376
104.828	62.8213
201.099	26.2009
164.297	12.867
182.977	104.881
132.907	150.859
168.793	68.562
163.962	0
200.282	178.012
134.82	115.469
126.648	146.038
132.641	171.303
168.903	88.4159
145.167	122.939
131.186	12.1169
45.4589	60.2466
201.96	78.0465
44.801	109.566
132.122	155.545
158.269	65.5966
175.957	77.3319
233.007	75.6647
188.367	80.8221
117.333	166.307
177.178	123.951
135.624	41.8724
181.723	175.962
94.3651	35.6575
144.672	79.9334
170.28	27.4566
146.759	34.993
208.228	105.696
117.305	174.292
144.46	208.709
96.0393	150.755
181.89	54.0266
146.45	163.621
57.1332	129.614
107.659	159.895
289.969	93.5648
113.197	49.1997
261.54	37.5262
149.665	112.321
59.2012	188.894
190.284	136.386
165.676	49.8239
176.732	63.7541
144.521	122.106
149.244	70.2065
255.631	104.816
90.3169	112.698
198.366	89.7252
269.858	32.9687
217.767	138.544
154.588	103.819
187.113	200.171
171.212	84.184
78.1247	153.498
133.421	172.547
133.904	113.775
91.5516	241.524
165.386	83.5013
204.228	42.2463
140.681	121.166
171.883	47.1051
146.616	42.4592
74.4192	19.0781
184.16	135.313
180.235	105.178
205.963	203.416
123.162	77.4705
99.385	56.5746
102.414	54.2413
190.319	77.1599
230.596	68.74
161.883	117.84
82.313	43.2909
90.3544	51.9959
135.794	148.756
82.8384	127.979
201.069	185.493
127.707	88.5081
177.761	92.1764
77.3552	140.822
147.458	27.2124
152.971	150.533
55.312	78.5188
156.701	198.678
62.5393	61.9401
127.744	39.002
114.691	144.197
117.322	61.7969
120.767	100.518
199.238	22.4788
197.704	20.35
134.264	115.493
147.331	42.6429
150.466	224.552
95.4763	61.8877
94.6344	47.3398
135.327	122.978
152.738	62.5284
214.431	68.2729
165.832	168.753
128.28	28.651
139.945	99.6466
78.4481	74.1279
198.52	55.875
106.263	62.3134
166.55	34.3862
125.984	39.3454
86.1163	31.1479
207.548	67.0365
40.4644	164.857
330.865	140.307
137.707	121.62
93.0145	85.8764
414.934	38.0727
145.718	119.173
148.279	42.9257
188.497	71.4322
229.759	65.2799
129.415	94.5667
86.2442	58.1934
66.3296	161.939
173.235	86.1401
153.14	50.6862
167.599	149.556
250.798	110.546
230.679	40.7807
140.607	146.95
109.534	133.258
63.9965	167.97
163.171	158.04
126.173	14.8028
174.025	76.6816
133.456	58.0334
83.7519	73.2141
86.1067	79.6234
111.69	88.3662
132.626	126.204
176.155	115.891
38.5781	93.8434
162.934	114.745
131.843	43.0961
174.801	92.8063
100.783	52.1356
46.765	97.0732
126.511	45.9551
218.199	58.2559
131.27	62.413
140.759	117.222
133.238	152.934
144.592	51.4704
152.016	52.2038
186.447	30.3719
139.537	139.458
173.351	51.5994
177.002	35.3941
106.329	23.4431
104.297	113.755
93.7628	153.239
166.402	129.885
63.645	198.357
157.288	113.921
149.71	24.9351
157.63	28.0596
140.628	44.5615
165.506	83.7048
65.4426	40.57
51.9966	65.7948
92.9221	174.735
61.7145	72.2346
120.343	51.6267
119.469	58.5087
135.503	69.7156
214.827	84.262
233.495	126.058
130.504	142.382
274.431	31.3787
149.955	88.3987
119.877	72.0415
347.946	59.9219
163.222	155.203
129.859	129.56
85.0985	193.731
134.683	168.276
152.442	83.9849
363.957	134.506
144.972	143.912
153.684	80.2132
194.505	51.9338
158.562	58.5076
110.546	97.2456
132.392	97.9907
171.573	21.2325
174.275	36.317
160.982	31.8568
102.975	41.2512
124.204	169.976
197.618	174.87
257.398	109.473
140.039	40.8538
226.998	28.4924
130.273	68.1095
140.276	84.9839
161.341	79.6818
123.964	168.227
135.962	145.366
90.8448	160.976
162.32	54.0162
223.247	72.2544
146.729	135.745
124.099	58.1137
145.989	17.2317
148.116	76.4067
292.493	47.066
97.1955	84.7091
180.302	0
157.316	74.9801
271.669	56.8955
351.525	143.623
101.56	68.7681
129.988	147.48
174.282	40.6611
183.991	79.3955
354.154	60.9549
250.795	91.403
190.297	25.6561
129.325	106.153
87.5211	111.745
72.1883	40.5745
120.398	62.9249
75.4074	65.098
167.836	46.0148
212.005	131.416
89.8154	32.1306
15.0797	50.7739
179.918	74.5278
141.805	34.3886
96.8113	144.879
117.329	78.1415
162.044	76.4003
199.504	138.01
204.278	178.302
121.89	51.3539
95.5311	156.529
105.08	154.792
69.1008	55.3706
113.713	116.232
136.457	68.5902
223.089	56.8284
106.396	108.981
206.801	122.652
176.26	171.4
137.585	157.516
86.9375	112.238
66.3178	57.6796
143.675	51.8234
156.908	85.7132
182.977	56.5623
121.789	11.4839
93.3012	19.0188
247.866	19.1798
139.575	201.204
132.095	115.025
223.741	0
224.11	71.0163
245.632	141.716
116.771	41.8042
88.6396	52.8349
174.542	63.8323
178.935	193.261
155.882	189.55
180.126	139.313
231.497	35.8393
67.2048	22.9327
203.147	74.8833
144.652	47.5413
152.156	125.353
156.467	53.9972
164.3	90.0224
61.8769	24.9083
232.642	47.2192
155.986	142.768
110.452	177.274
120.221	168.115
156.827	134.335
145.99	30.5998
119.756	52.2177
210.35	107.892
177.08	75.2176
152.792	56.3164
146.623	67.8928
192.511	108.157
192.589	116.269
121.029	32.7736
137.352	147.283
67.4935	118.916
109.692	52.7796
159.024	81.8279
176.071	55.084
170.652	164.139
158.922	114.015
220.261	41.7961
217.483	42.8637
161.209	63.8197
287.151	0
154.772	72.6926
181.742	44.4226
146.703	68.3904
212.308	142.708
134.867	150.942
222.036	152.773
168.473	161.076
266.686	223.133
171.327	135.915
130.134	81.3065
44.562	169.743
170.105	153.804
176.835	182.385
114.377	125.68
146.352	47.6753
167.853	111.442
276.485	130.377
134.831	75.521
104.053	102.37
76.3987	125.855
222.507	50.0504
124.687	41.0976
122.642	87.114
89.5433	195.205
73.4748	42.9782
193.371	59.1787
186.005	64.2461
85.559	95.9713
66.3659	55.3173
175.143	83.9174
190.567	208.125
299.002	19.5659
82.6824	27.938
152.068	144.015
104.897	61.9371
234.681	60.7446
261.424	72.6523
157.253	90.5194
57.5139	123.248
122.701	99.6063
124.078	70.9997
80.8502	86.9649
142.705	56.5395
78.5777	105.834
185.953	143.034
136.089	102.97
73.0005	179.106
197.971	75.926
166.3	217.704
194.864	73.3465
87.4124	165.904
118.194	140.515
167.296	34.6867
103.387	170.103
165.567	122.134
306.88	93.2896
218.913	113.058
184.226	20.5213
169.979	149.796
363.138	137.62
83.0085	146.647
66.1927	74.995
128.397	139.328
127.562	206.675
99.5588	45.9135
225.558	62.5666
139.248	84.9962
149.529	163.238
149.339	51.2139
128.075	31.7232
168.247	22.8683
116.032	45.7154
132.47	71.1392
170.071	189.009
147.943	76.2184
84.63	44.333
134.003	62.7916
267.472	27.1158
134.806	51.1737
158.357	37.4202
141.503	136.442
173.937	49.4414
87.2624	45.8218
119.406	66.7834
144.668	202.452
144.929	90.8713
147.086	135.298
164.734	155.609
327.231	188.202
219.477	42.8713
197.251	21.274
186.949	25.0092
222.445	152.513
168.974	22.4205
180.213	18.9287
184.5	56.807
136.975	52.041
249.605	109.616
103.591	20.3413
110.334	23.0234
239.741	158.72
234.605	147.201
233.224	62.0421
81.7555	75.8177
174.818	91.2469
140.748	56.2094
117.424	130.8
110.868	51.4602
163.435	124.394
155.997	126.279
209.293	46.9054
204.182	163.12
121.669	114.02
134.258	113.797
136.372	57.2009
182.811	182.579
121.835	160.463
305.113	106.191
177.099	100.423
198.503	100.697
167.269	214.591
190.253	35.8711
76.8172	32.3836
172.817	134.014
149.144	128.83
272.597	88.1596
81.7307	162.336
99.9383	151.121
142.84	145.737
203.728	114.342
160.347	99.6313
138.888	136.045
121.388	159.883
116.093	133.351
187.502	107.947
144.022	156.549
238.126	30.0187
228.287	157.556
192.827	34.7024
140.935	73.3108
147.023	82.7422
82.6239	146.39
90.5351	68.1132
212.127	73.2166
219.386	146.073
168.6	117.88
109.409	127.04
175.475	137.717
220.216	60.6884
189.235	139.139
157.605	37.1276
130.515	50.1193
107.114	25.667
133.199	56.5765
142.88	115.944
158.612	56.0461
136.744	137.456
116.545	140.743
147.135	68.2322
163.753	33.0516
145.767	59.0712
156.82	111.202
203.987	76.4123
222.48	29.7782
158.071	0
135.063	180.755
142.954	185.237
140.795	87.2509
224.665	77.1739
110.766	123.098
187.196	135.084
134.486	45.3127
86.5166	168.214
228.704	22.7964
160.821	56.9727
104.842	116.487
163.892	68.2085
284.378	58.6833
114.168	62.2663
59.1118	124.318
117.972	147.671
150.566	26.5361
352.021	152.797
279.225	58.9312
153.568	24.7551
164.71	104.757
248.547	172.067
196.401	150.51
107.416	162.038
159.894	34.4595
121.322	112.94
177.715	161.226
208.503	168.481
72.6406	157.737
168.14	112.37
233.083	61.801
157.007	128.927
137.183	67.085
94.9394	35.8369
135.277	75.0556
116.851	36.9413
153.091	64.0091
274.672	65.7399
177.092	53.6251
92.94	128.496
156.278	29.8537
119.928	189.81
121.611	162.64
226.077	99.818
121.473	31.0614
187.643	88.24
158.736	151.595
140.205	162.778
122.171	61.4151
187.778	0
105.299	48.4389
389.455	24.1608
141.243	59.4127
230.65	53.7134
244.664	127.084
102.316	75.8929
151.575	183.543
140.394	44.3906
287.799	50.1621
261.797	49.4483
143.935	46.2311
239.623	27.403
91.5567	130.939
159.521	46.9365
41.7939	55.7551
173.029	79.841
195.932	31.3601
119.25	121.096
272.593	77.6749
168.916	211.739
31.4158	32.9448
215.574	81.2542
143.658	45.4317
136.683	63.8621
211.927	119.669
133.949	13.3954
230.574	136.586
137.298	186.88
163.273	59.1531
161.759	26.3074
182.755	21.4609
200.887	165.007
148.688	157.966
142.276	72.1312
165.727	80.7081
268.326	155.664
185.729	69.7683
117.983	55.1095
115.575	109.793
210.783	199.352
141.522	83.833
170.598	51.9139
210.383	185.177
221.517	150.533
189.811	119.498
183.835	92.9188
196.73	228.563
111.659	183.354
155.417	72.0083
237.609	37.3495
178.302	168.761
147.705	72.7876
124.833	42.5385
155.065	8.74697
224.212	105.969
73.4503	118.944
107.03	53.1562
62.5463	92.6327
189.869	66.5387
314.547	115.566
255.487	139.169
162.673	98.5106
298.72	143.763
99.4869	64.6198
183.784	141.81
281.728	98.4415
162.744	70.6906
228.884	75.593
185.937	167.218
132.778	152.576
122.362	177.38
105.809	117.785
262.793	57.2964
152.613	62.5364
167.271	64.0818
147.152	166.036
187.407	118.261
160.619	151.951
299.133	165.513
52.3432	141.473
177.479	154.118
121.64	106.383
100.72	127.876
173.055	120.216
35.5281	89.2226
172.626	124.098
240.875	6.43566
150.109	154.243
138.047	94.2
137.74	45.3953
78.3704	79.3929
93.5339	37.7536
157.01	90.8552
150.204	0
105.792	215.404
138.214	167.65
160.302	77.0022
142.732	86.6356
143.165	117.275
161.009	56.0468
129.374	35.9658
153.266	60.174
182.305	37.4759
127.039	60.5713
156.495	132.545
116.716	160.644
150.759	191.188
50.4912	51.612
99.4788	145.887
134.344	136.901
134.557	27.0956
150.246	115.733
165.086	40.2899
288.561	147.31
167.695	152.587
141.232	63.8974
358.587	66.8086
119.618	70.6256
153.61	93.7234
21.6526	185.536
151.343	118.175
257.997	191.979
138.903	103.111
150.793	125.816
159.804	155.085
146.231	67.2888
130.138	85.6072
105.578	159.322
158.322	112.202
157.448	146.232
113.122	194.552
113.563	159.226
141	123.179
52.7602	171.364
118.241	61.2673
221.216	75.0629
312.394	113.232
105.208	95.6701
124.792	139.969
164.438	149.258
120.537	151.926
185.289	192.131
164.558	98.5444
103.232	65.9135
251.184	132.551
150.939	79.4669
284.183	177.364
118.476	77.3469
145.875	85.3603
167.473	150.738
186.45	60.411
288.926	169.794
193.209	44.1566
139.325	171.483
129.676	88.7891
120.282	56.7257
144.689	181.211
124.093	123.985
126.473	74.6182
221.349	69.8777
247.444	60.6513
167.638	158.306
295.506	74.7664
81.5569	178.123
90.9504	88.9486
60.4756	70.2038
177.119	63.2694
250.622	193.436
187.217	152.232
175.303	60.8735
194.311	66.6551
38.3704	140.676
40.2056	100.072
143.519	142.768
44.6015	135.328
135.29	161.096
373.496	123.549
126.318	154.527
142.108	89.8824
179.275	125.987
154.911	76.99
121.577	174.364
127.286	75.4989
208.309	76.5824
65.2327	76.3875
61.104	169.378
249.093	69.345
112.757	169.944
60.367	60.9885
141.694	66.0065
0	174.252
162.006	60.2689
57.1126	94.8741
156.707	127.381
19.2152	171.485
194.651	159.751
96.0468	82.2319
171.467	192.316
134.248	165.058
315.077	59.8625
124.512	39.1036
159.729	156.977
63.9344	79.2591
127.764	174.937
178.138	105.965
119.68	122.93
137.503	79.9194
137.833	140.448
225.527	140.756
243.703	167.072
150.176	181.938
18.631	69.5389
160.298	175.497
134.452	73.5447
70.0805	65.2996
153.151	159.96
120.74	71.0019
196.57	153.794
240.313	169.647
186.178	163.59
168.459	130.807
74.9343	242.153
113.54	127.786
125.064	69.4434
82.8356	133.222
113.473	123.654
90.9129	172.983
189.683	69.0747
150.268	83.0855
160.178	67.1163
175.653	217.045
99.7304	170.807
127.651	68.4674
192.201	42.0949
257.613	153.474
166.348	91.3726
93.5362	119.404
182.625	156.978
261.844	70.2966
87.6718	203.726
284.431	92.3711
118.036	64.8471
246.759	114.524
201.801	59.9132
130.663	151.776
155.597	119.384
121.179	59.9979
98.5528	132.09
102.866	75.4506
112.32	58.6598
185.939	143.49
164.283	78.0297
152.8	77.7119
133.081	139.248
118.211	186.95
50.4552	63.1075
138.185	73.223
109.06	60.0014
112.39	155.429
130.936	158.918
111.692	170.974
156.458	61.2889
201.262	143.678
84.959	79.4557
173.058	99.3372
121.579	79.2979
178.752	170.397
192.308	164.425
110.509	58.019
187.978	150.288
49.9064	161.739
114.551	158.255
116.492	160.169
114.438	69.6704
176.271	74.5859
186.201	226.638
207.451	66.3684
83.1872	161.252
127.189	64.8679
266.56	69.7419
114.452	62.1815
209.118	45.3527
166.472	69.5088
133.063	73.7573
155.273	135.525
193.571	61.2333
109.429	48.1264
241.903	65.6532
114.471	192.732
273.407	160.973
182.155	73.341
103.588	178.636
176.57	76.69
96.164	191.992
22.6353	175.624
106.795	81.4834
196.616	121.579
95.6796	161.855
134.464	101.224
116.564	149.428
105.838	57.898
99.9682	151.501
96.0057	165.781
78.9506	101.328
31.4165	159.468
81.1186	63.54
74.1316	73.9815
109.646	135.661
109.909	84.6133
175.195	95.0605
111.819	89.6576
99.6272	68.9028
120.985	70.2168
141.619	101.52
62.1148	73.2938
163.325	183.946
75.0087	127.076
140.659	182.743
111.406	143.512
140.831	115.007
117.504	125.453
78.501	70.0483
81.1499	58.7234
151.01	137.286
118.623	54.1062
91.1553	74.6761
85.8234	110.423
178.103	129.048
98.335	106.664
125.47	132.02
33.1567	65.453
96.6204	79.8441
134.872	169.335
126.204	176.997
27.5591	170.607
132.7	66.3137
108.288	134.966
29.352	71.0662
115.582	100.674
115.306	61.0318
117.815	77.6586
93.3063	138.581
89.8962	158.165
73.1555	170.464
40.161	175.316
55.8587	140.883
62.6562	69.2944
44.0495	56.9439
26.7145	99.2939
96.4972	91.6905
126.09	68.7427
60.7486	81.7214
163.397	97.1377
168.826	73.8687
71.2272	143.122
116.718	75.7415
74.447	195.845
44.8035	62.3984
135.711	41.3469
75.845	113.352
54.4701	139.884
65.0664	159.219
36.2502	57.1134
120.012	126.352
115.48	146.372
29.3197	101.395
69.8794	86.7613
117.415	69.6359
114.339	80.9884
46.6211	188.446
127.468	144.168
85.7455	86.0321
129.771	187.588
76.7538	56.3122
130.746	103.05
116.044	62.7368
44.1021	59.8507
82.7826	83.6922
120.64	76.094
38.7833	159.418
133.258	60.9333
236.975	186.773
41.8056	98.68
105.916	65.0013
96.9923	103.537
104.539	92.8774
124.262	114.751
69.6225	132.593
128.644	95.0178
77.4601	80.5801
73.9316	74.857
35.2054	73.876
89.8551	86.9187
113.025	159.981
107.06	67.4696
57.0124	69.4813
106.611	72.4946
153.505	71.5007
68.9142	139.973
133.451	134.233
101.05	216.983
18.5087	70.0125
64.8064	140.093
28.6678	69.8869
141.358	68.3914
52.5181	116.663
57.1247	161.312
159.702	123.879
94.6655	146.447
135.067	69.1177
126.105	56.3584
87.1994	179.301
121.876	144.482
102.757	92.1757
168.977	73.283
28.0325	163.35
65.6626	130.141
82.1171	79.2365
127.078	66.0565
52.3385	175.094
56.8211	68.639
52.4283	61.8337
59.6498	122.702
92.8261	164.273
54.2661	70.7208
53.8642	168.578
37.6144	80.4079
159.85	84.5285
136.503	56.331
64.4555	159.851
93.4901	74.6409
92.5868	58.6484
140.609	156.648
65.0986	169.851
16.2129	158.173
135.537	182.771
110.671	174.369
82.1569	183.243
86.951	39.808
54.2362	106.242
92.4519	93.508
86.2764	84.0195
52.1262	66.4477
83.1339	139.569
61.3252	61.196
44.179	73.0995
134.562	84.8523
119.474	176.277
127.959	116.798
209.253	89.0558
137.088	60.3374
117.765	199.941
158.941	164.799
112.463	87.1653
63.7013	154.398
41.974	57.3961
44.8325	100.298
113.318	170.756
125.073	54.4558
41.1281	170.136
127.853	114.092
142.049	60.3209
133.923	143.273
97.5107	87.5114
105.417	86.7394
191.587	156.991
55.1865	145.128
66.9564	137.285
67.8281	67.8783
123.743	46.5742
159.275	86.6741
151.671	75.2162
102.645	112.68
103.254	138.37
55.8021	143.802
129.569	98.4705
94.3885	65.9878
36.9779	90.0858
83.9047	66.0627
102.736	114.37
58.3321	143.689
118.755	62.0901
113.433	109.325
99.1192	52.5267
121.504	52.8231
66.9453	73.5365
90.9164	119.423
106.024	145.38
57.1581	102.841
48.1701	217.178
162.1	147.203
23.8646	91.2719
107.458	164.501
103.063	146.304
39.9059	67.3814
67.6308	75.8145
63.6541	160.286
126.336	145.656
47.0837	111.99
64.567	172.195
114.987	165.667
82.0473	140.106
98.0527	74.9476
0	140.487
89.2536	63.5607
60.2327	104.225
75.4015	62.3026
111.936	92.9007
86.478	82.5195
44.4788	74.2807
66.7424	131.652
51.5458	161.042
41.9436	60.0364
129.713	221.633
87.2753	124.986
114.812	175.957
106.067	71.4295
136.526	62.2536
59.561	94.9543
121.625	66.3695
72.9834	123.193
112.974	113.991
66.0666	143.875
97.445	166.147
131.599	117.397
60.0477	111.472
135.938	60.1322
86.5276	70.2239
76.5602	75.3282
83.6035	213.835
111.197	66.7025
118.653	152.761
81.1059	114.195
90.9633	133.525
66.4266	63.9307
36.279	117.261
68.6552	66.8669
39.9229	70.1043
95.876	64.3108
148.841	157.461
138.257	160.001
46.167	68.3354
187.77	130.097
82.1986	61.2283
59.6413	108.728
76.3823	57.8551
89.4348	191.155
145.983	138.008
120.341	90.1393
104.19	68.1268
87.2826	72.2625
119.061	60.0359
70.6963	167.32
59.5635	206.248
96.7508	119.531
106.424	63.1879
66.1387	84.8809
125.712	136.35
122.034	98.76
53.6183	46.4163
88.4165	74.3475
109.66	58.1868
110.086	162.045
110.267	151.99
72.8935	77.3709
44.6771	154.784
86.0566	63.6281
83.936	144.719
96.5221	69.2095
80.3046	48.1811
98.07	66.2232
117.785	100.283
127.938	82.9051
70.8202	93.5057
67.855	64.4847
111.054	73.9573
46.0382	118.823
132.508	70.2174
66.9942	115.101
0	134.263
77.7247	140.018
85.1903	117.468
106.078	164.11
114.296	165.502
127.327	66.5381
114.524	98.7247
29.6532	157.476
161.397	88.2914
87.5158	135.9
88.6657	78.5644
79.1938	63.1828
111.525	169.712
65.767	167.079
81.3975	161.292
52.7423	178.461
109.907	91.8792
86.1284	151.468
63.1338	24.8511
129.096	216.014
36.6356	152.037
136.416	158.777
83.9638	78.6718
9.14827	43.7996
78.9494	55.0205
0	94.3321
80.7469	52.7213
67.713	144.664
122.819	152.311
50.1431	174.897
127.197	66.7037
98.346	158.365
91.014	88.5126
72.2326	49.691
167.851	85.9292
112.861	56.3284
74.1873	146.82
51.894	135.743
108.827	68.2363
151.821	116.873
114.54	62.8437
132.601	64.0107
142.879	77.0994
45.6478	65.4986
122.218	71.4047
102.489	56.1457
134.129	120.011
52.94	82.3669
43.0713	165.476
135.378	96.0628
114.637	109.562
175.612	134.861
86.0508	65.6954
45.9656	97.5119
111.785	81.7561
46.9594	173.201
27.9504	78.7453
27.3802	138.864
48.7937	140.876
104.856	48.4468
67.1394	163.439
45.761	155.329
146.843	102.034
57.4123	52.5123
81.885	129.679
170.015	32.9963
87.1565	150.971
104.664	69.8173
100.616	66.6228
114.788	181.762
74.8286	69.1283
142.417	75.198
108.21	78.9428
117.763	74.9643
137.679	74.635
88.825	146.038
94.5104	69.9433
100.582	72.6794
58.3202	62.1844
53.7663	162.788
117.606	163.692
119.391	144.48
119.128	73.9807
117.498	106.275
103.969	152.727
115.956	140.594
75.4261	116.718
147.612	109.226
141.383	62.5483
60.767	68.8732
107.2	153.185
111.65	85.3993
111.215	138.115
120.752	164.544
135.107	182.9
118.679	70.0699
86.0304	27.9981
95.6151	138.957
75.3238	73.6754
122.717	113.443
123.67	74.2347
139.316	74.4793
129.453	159.119
26.9227	146.483
117.031	110.489
58.8168	180.762
32.1704	188.741
60.8689	66.3432
107.739	155.739
102.393	92.9093
94.8119	140.739
121.701	125.711
112.212	53.7355
121.303	66.4382
116.73	131.829
109.58	155.245
51.259	78.2335
101.996	131.178
90.4756	77.1802
42.2588	66.7734
92.0215	82.1944
50.6952	129.796
48.3361	123.433
106.6	70.9485
138.117	75.5232
146.494	87.8422
77.2861	62.8376
118.405	65.4495
88.1962	97.0701
65.3226	69.9124
122.299	147.486
77.1639	169.816
57.6664	64.4525
78.7961	124.906
98.7536	150.658
84.2858	66.3044
23.1233	67.7358
134.649	123.598
159.146	120.274
115.925	83.4944
100.641	125.186
46.6564	158.201
137.45	77.3985
93.9093	143.976
101.854	79.1271
78.9216	194.777
81.9029	117.532
14.0414	150.039
55.8682	117.43
61.379	199.425
56.2891	95.7088
113.977	99.0634
99.1652	110.078
52.0521	131.482
136.232	113.963
149.784	157.868
77.4713	66.2271
84.0418	139.646
109.337	163.958
42.9576	39.7627
20.9566	146.023
64.5452	48.669
97.707	109.592
134.925	66.8984
90.4787	164.177
63.2026	179.074
112.185	65.1918
114.534	65.3713
70.092	79.5018
42.1195	140.383
30.4786	131.889
163.264	173.053
104.593	73.5551
79.553	220.947
132.196	150.713
93.7619	129.17
48.2676	58.8908
114.281	202.297
143.175	52.3012
67.5965	146.918
56.8078	172.995
21.0109	125.279
15.7985	219.187
123.256	194.095
128.793	110.02
111.217	129.126
140.311	141.223
11.4871	62.7905
64.1132	164.124
108.742	64.9073
127.197	147.254
114.74	123.65
127.55	60.9623
147.048	154.775
61.5647	67.2019
118.145	161.863
165.458	141.762
110.018	68.1844
54.9559	213.501
139.293	194.736
134.007	155.558
81.7641	70.1545
117.065	120.987
129.459	110.369
62.3953	144.453
140.096	67.5053
138.044	69.565
126.213	76.2867
121.218	113.827
88.8097	148.417
128.361	65.6551
53.1613	67.4946
128.841	114.09
147.514	73.068
60.88	96.9486
106.869	98.8477
74.8044	86.4875
114.989	174.467
99.9846	151.008
112.549	107.151
151.448	74.0162
111.714	135.261
100.21	156.76
64.1454	147.812
140.822	136.007
125.425	130.678
161.575	179.394
42.0176	143.434
85.1143	52.2838
37.5257	74.2685
142.322	50.018
70.7734	147.34
51.5049	78.1318
59.0409	72.4732
124.747	165.713
103.685	86.5019
41.0886	53.2857
69.4481	64.7627
122.954	51.7268
119.832	167.742
95.0213	124.998
69.382	58.8425
88.4499	102.68
113.052	96.2125
34.9605	138.32
88.4061	84.5016
58.2088	72.447
107.316	79.3091
105.047	66.5146
95.1325	138.624
18.8239	76.1955
140.345	124.728
119.416	153.168
85.1423	92.6027
120.61	55.8908
116.156	92.4886
49.3159	71.1232
195.581	65.3291
50.8288	62.0879
81.5989	112.532
141.399	55.4397
74.9311	60.7866
101.452	60.5898
129.032	109.796
120.496	73.0334
73.555	52.1711
113.813	122.276
94.8068	70.4179
124.822	75.0584
88.2907	57.465
63.4864	90.163
109.906	50.0979
77.071	144.451
112.371	67.4673
91.1903	59.7922
133.757	59.9563
100.167	89.4911
113.959	98.6467
72.4347	93.8871
43.6418	63.9066
119.235	64.8368
88.7126	184.08
105.772	63.059
105.096	69.353
69.1862	168.573
119.052	56.5297
62.5476	68.2786
67.3763	62.5379
63.0119	56.0665
75.1226	165.794
104.263	149.614
109.873	72.7468
73.7404	74.1033
120.388	74.6421
79.0264	67.2384
114.659	113.582
130.383	157.188
146.498	76.395
102.944	79.4416
75.6283	63.3777
85.4144	134.242
73.9949	105.73
62.5942	72.0233
58.6043	77.759
76.1681	63.0479
64.7264	64.8243
140.756	76.6759
146.99	76.0359
59.9784	73.3136
131.741	66.6982
49.9402	127.314
136.464	69.4043
106.218	72.2065
85.0459	58.1429
48.836	65.9306
154.04	53.2532
130.842	58.6296
117.413	67.241
52.7171	70.1297
119.491	79.8241
81.3646	161.886
83.2208	59.8351
76.9094	74.8835
108.195	109.341
158.139	55.0207
83.5371	124.707
86.4684	65.1685
149.632	61.3778
142.878	57.5347
49.6851	119.973
58.0296	62.0372
99.1639	89.6007
68.5797	57.7332
80.7115	72.0922
67.9683	65.9651
121.696	130.088
77.1279	80.576
59.395	104.346
118.532	74.542
127.688	55.5166
67.1128	79.4345
175.358	70.1042
61.4551	58.5935
100.028	72.9001
119.474	49.7029
58.1652	72.913
61.4681	54.8465
193.981	65.8333
124.223	188.692
111.879	63.5568
18.6402	61.2403
148.325	56.0428
63.7197	56.3426
70.6213	69.2282
54.2737	80.1139
68.7672	81.4604
101.314	79.71
124.451	55.9314
129.072	83.6591
122.044	47.5352
162.398	69.4881
77.4133	50.5582
71.8186	97.0515
59.9613	192.338
164.861	157.365
110.364	90.1724
60.5664	76.7821
62.9671	80.1794
79.3258	68.2482
121.802	65.5386
111.03	64.9818
93.7392	156.774
122.516	77.5724
59.5718	68.5598
114.246	147.069
130.925	44.0698
102.768	206.112
140.638	81.5597
68.2223	47.5303
64.3407	70.9396
28.9522	61.3272
57.8941	58.0386
146.601	67.156
147.811	61.3818
63.9619	49.7067
28.927	52.3103
85.2215	67.1853
106.088	65.5231
101.016	169.547
57.5429	86.0554
92.9719	101.82
69.433	62.2662
117.988	52.1374
39.7426	57.2666
125.022	65.9889
84.7924	70.1425
124.886	73.2499
132.509	64.7348
100.697	166.711
58.5064	65.5522
65.0182	130.957
118.519	60.833
45.8545	83.2435
102.082	86.5351
95.1847	68.0814
61.3326	72.7951
127.13	118.485
126.191	130.81
63.2692	64.3289
54.0891	68.4521
66.6705	58.3375
108.25	80.7984
69.7292	60.235
74.9945	122.502
106.081	114.098
100.28	135.503
73.6454	70.0028
86.099	70.3259
90.8275	67.1271
94.1515	69.1153
59.2388	70.5633
90.1862	82.7309
60.1703	167.678
67.4674	65.1774
104.558	108.975
68.9955	63.9689
69.6437	90.5512
104.119	132.037
87.4055	58.9462
79.212	140.608
97.0087	56.9205
128.186	84.0008
85.7581	69.1328
60.3848	63.2408
105.179	51.9233
112.321	68.1484
80.0435	68.7314
105.236	64.4337
119.387	59.9737
121.499	131.904
88.1207	79.4935
80.056	61.3198
119.102	68.6314
79.3833	157.695
106.404	73.739
89.5872	127.935
64.8225	66.2262
118.559	52.989
64.1436	77.8313
121.358	41.4602
89.648	78.3138
113.951	61.7235
64.3614	54.2796
189.125	166.277
73.2056	72.3714
102.614	188.671
66.295	154.808
68.0886	83.5573
94.9619	134.916
82.5967	54.6607
71.5948	135.055
74.2948	65.4906
47.3244	50.6293
105.633	61.1492
139.678	68.191
103.3	43.8791
108.233	66.7199
106.114	138.575
87.6294	50.0452
61.8087	63.6104
77.7451	57.4271
51.0701	81.7415
71.4043	56.6647
162.851	168.705
[truncated: 21,120 more rows]

## Sheet: Figure 1 D
Control	CF
221.334	27.734
117.589	34.5844
113.305	48.9731
206.757	202.368
71.7216	42.0039
227.847	50.0304
134.824	38.3975
106.885	162.711
130.622	92.1569
135.684	76.0094
156.821	144.668
202.152	67.5729
313.412	120.155
121.171	112.349
215.666	131.924
321.133	139.139
167.933	150.259
109.98	133.621
167.104	178.913
118.513	66.8871
193.128	40.0022
142.691	79.6436
141.462	70.0445
106.469	143.367
328.957	138.787
236.218	75.2123
140.279	52.4979
162.668	49.9994
197.108	95.9584
93.3884	150.052
55.9045	54.3916
157.777	12.6659
138.708	71.7617
109.679	188.979
89.0719	135.463
332.069	149.875
343.869	63.6463
105.818	67.1319
155.185	47.4045
269.659	157.246
198.751	161.53
103.94	181.982
229.331	59.7266
147.948	47.6306
148.901	83.4323
127.489	65.295
161.392	149.205
203.74	0
220.723	165.678
209.646	81.475
169.531	44.2063
42.0807	36.3571
116.698	161.425
213.921	100.273
208.746	201.674
144.399	64.1041
133.077	134.179
220.515	161.392
134.838	111.426
161.171	167.169
117	35.3057
72.404	97.338
259.659	144.366
167.646	81.7327
255.198	27.1952
125.542	139.608
153.831	44.0697
128.509	42.2661
124.954	106.47
184.481	176.665
122.734	89.6291
142.449	113.327
87.5218	89.4395
160.076	140.655
172.449	125.246
102.578	89.9759
121.686	161.823
168.881	131.115
140.882	54.3294
188.35	171.931
114.371	104.787
241.336	73.7583
453.658	62.0431
84.4946	97.7313
47.7453	69.5264
87.9149	144.049
108.982	43.0113
319.611	23.7837
162.699	77.0558
41.5589	104.73
145.323	108.849
138.615	79.8789
200.844	47.6472
177.841	0
117.341	166.033
153.012	195.221
143.24	66.3558
95.1984	131.032
132.815	143.671
151.712	43.3224
96.3853	116.929
132.2	128.786
100.652	81.395
160.065	71.9489
101.913	111.518
130.008	50.131
153.474	51.845
124.156	174.958
81.636	119.623
114.296	45.7426
118.326	56.5393
103.168	26.2674
123.024	69.2952
255.362	46.5846
138.644	81.648
188.743	138.8
241.179	15.6237
186.437	40.1609
213.328	122.939
75.2698	56.7935
167.863	58.3517
151.609	57.6117
248.612	186.3
147.435	28.946
57.8702	34.0936
306.424	160.564
254.872	75.3497
299.795	113.647
220.326	157.493
148.842	48.1844
157.965	146.01
288.32	63.5166
165.96	36.9691
195.392	115.061
99.2035	73.0635
265.763	77.7025
197.263	160.57
138.639	57.3812
88.7197	82.4503
48.6572	188.604
139.429	90.3852
183.033	69.5286
82.0056	82.3906
170.325	95.8126
79.2344	143.582
112.102	177.467
32.9119	95.0987
134.999	0
120.457	194.889
120.97	168.854
174.041	100.821
93.6656	0
118.867	127.69
113.577	138.445
168.394	127.336
164.918	207.432
141.163	97.0719
75.1949	144.473
142.542	143.678
95.7106	33.2502
183.468	128.582
133.865	26.9771
173.416	79.4357
109.548	28.2795
162.574	164.604
168.005	118.915
151.523	112.841
76.0289	83.3336
201.53	47.7381
80.0391	118.01
101.817	26.232
143.852	65.6755
229.179	0
202.199	67.4411
130.516	46.6718
143.614	110.434
109.907	79.056
96.2114	45.7542
143.516	117.158
137.49	116.442
162.01	59.1084
225.198	133.091
136.35	155.825
228.344	169.763
190.508	173.56
71.137	156.097
120.425	126.989
186.219	43.9903
95.7734	35.9913
178.807	187.016
237.677	192.025
115.474	71.915
155.921	99.7052
239.853	127.257
173.136	0
232.373	36.9587
122.695	33.0673
137.8	50.7549
67.5983	81.4257
150.188	77.3975
113.409	179.665
108.901	81.5603
316.556	50.2134
99.3074	89.9589
135.674	194.654
129.845	129.859
255.771	57.2086
118.748	69.6497
147.19	149.93
110.057	58.7592
131.541	179.657
127.026	173.883
153.794	154.601
86.1165	158.339
175.126	56.9536
161.264	129.315
198.287	138.167
104.398	11.2272
257.991	38.9835
222	176.107
151.841	160.401
193.084	32.5212
236.076	120.947
123.938	151.379
286.962	65.7599
141.87	185.127
312.066	62.7647
86.5881	131.329
132.577	157.688
154.816	84.8415
125.557	43.0323
235.985	74.5119
122.434	96.9831
125.75	41.7034
96.2978	160.062
193.033	135.822
36.2926	44.559
112.57	68.1118
178.763	49.0499
160.772	64.3874
233.3	48.8598
67.5674	138.223
125.807	157.929
210.695	134.793
130.197	30.2707
211.759	78.9686
89.1111	122.609
225.736	62.8797
192.725	73.4836
214.174	63.3935
152.053	153.844
262.914	150.006
197.111	26.5839
233.567	26.3626
135.442	64.2879
110.398	156.408
149.288	127.83
198.27	100.312
219.698	142.179
88.8213	142.862
220.659	15.1354
207.823	214.043
119.38	162.659
211.756	160.379
142.098	66.8876
109.512	191.104
52.0842	100.494
135.738	32.6224
180.27	0
192.55	193.154
136.272	146.166
148.795	113.075
155.131	112.16
130.002	49.4463
159.224	70.8218
97.6567	58.1946
182.279	31.0112
138.685	112.525
157.295	194.853
368.467	147.535
243.496	94.7089
136.287	45.7373
41.237	161.605
345.021	42.3142
168.712	49.6525
236.91	107.715
211.161	156.961
151.976	45.4539
90.1821	225.32
126.632	165.17
117.458	28.2309
168.452	183.424
327.638	59.4499
229.539	0
129.395	109.507
129.992	207.22
110.654	39.4219
115.178	40.5027
309.554	72.6602
149.202	160.245
261.165	165.056
371.121	163.641
117.917	87.2446
154.825	152.917
131.654	136.546
119.909	134.658
177.02	78.5817
125.211	29.9862
160.89	74.5116
203.669	153.844
139.607	155.255
163.782	171.901
262.113	61.2358
55.0232	150.188
185	55.6717
125.11	122.998
330.672	87.9693
97.5819	101.95
96.0222	189.742
195.019	27.0973
209.167	36.7866
226.006	48.356
143.22	153.935
179.221	53.35
174.756	117.006
116.904	136.382
155.497	53.6765
131.689	209.158
220.929	145.374
202.506	92.5374
199.552	116.91
101.559	109.307
179.752	81.3118
159.006	108.642
176.48	142.588
103.816	30.9812
135.685	49.8003
115.422	185.578
162.317	23.6318
204.793	50.514
244.299	148.564
95.4114	77.9662
211.518	71.9974
138.996	33.2067
68.6349	151.628
201.609	138.452
129.551	205.961
377.246	52.7991
132.72	81.2658
119.076	32.8933
154.986	179.723
111.811	21.5559
264.239	61.076
85.8166	104.43
125.03	55.7028
141.554	76.0242
154.433	68.8015
210.766	64.1908
101.51	21.0746
96.7141	64.1799
153.687	49.248
127.603	47.6842
274.814	59.6657
80.8242	128.261
96.2586	146.585
146.759	135.21
120.879	142.392
84.0907	165.589
155.058	0
186.439	71.1537
129.534	52.695
95.2967	44.2956
87.6103	177.152
155.432	194.022
222.777	232.299
296.073	23.0712
113.189	178.345
155.52	51.4283
160.753	36.0537
196.11	52.1786
195.155	159.827
120.527	47.6948
194.203	128.232
125.342	137.365
180.882	50.7338
172.517	76.8324
46.5248	0
183.371	70.8481
61.7937	72.1655
165.259	91.2133
102.238	158.363
169.595	24.2792
171.702	56.2472
203.694	136.666
234.888	48.0255
109.372	166.393
244.464	50.5205
115.881	16.9738
232.766	65.2485
82.4714	45.4982
247.521	31.8787
58.2043	70.785
120.619	72.6544
96.9063	35.604
105.902	74.3331
185.196	120.569
111.962	0
206.672	80.4504
95.033	126.792
180.947	117.94
110.349	15.8681
155.202	27.9925
50.7122	150.288
114.086	54.1819
215.654	150.426
127.616	143.811
177.742	42.4231
275.681	182.079
190.34	95.0788
143.686	94.6076
125.378	47.4004
231.569	145.781
107.727	83.6077
81.3255	118.376
104.828	62.8213
201.099	26.2009
164.297	12.867
182.977	104.881
132.907	150.859
168.793	68.562
163.962	0
200.282	178.012
134.82	115.469
126.648	146.038
132.641	171.303
168.903	88.4159
145.167	122.939
131.186	12.1169
45.4589	60.2466
201.96	78.0465
44.801	109.566
132.122	155.545
158.269	65.5966
175.957	77.3319
233.007	75.6647
188.367	80.8221
117.333	166.307
177.178	123.951
135.624	41.8724
181.723	175.962
94.3651	35.6575
144.672	79.9334
170.28	27.4566
146.759	34.993
208.228	105.696
117.305	174.292
144.46	208.709
96.0393	150.755
181.89	54.0266
146.45	163.621
57.1332	129.614
107.659	159.895
289.969	93.5648
113.197	49.1997
261.54	37.5262
149.665	112.321
59.2012	188.894
190.284	136.386
165.676	49.8239
176.732	63.7541
144.521	122.106
149.244	70.2065
255.631	104.816
90.3169	112.698
198.366	89.7252
269.858	32.9687
217.767	138.544
154.588	103.819
187.113	200.171
171.212	84.184
78.1247	153.498
133.421	172.547
133.904	113.775
91.5516	241.524
165.386	83.5013
204.228	42.2463
140.681	121.166
171.883	47.1051
146.616	42.4592
74.4192	19.0781
184.16	135.313
180.235	105.178
205.963	203.416
123.162	77.4705
99.385	56.5746
102.414	54.2413
190.319	77.1599
230.596	68.74
161.883	117.84
82.313	43.2909
90.3544	51.9959
135.794	148.756
82.8384	127.979
201.069	185.493
127.707	88.5081
177.761	92.1764
77.3552	140.822
147.458	27.2124
152.971	150.533
55.312	78.5188
156.701	198.678
62.5393	61.9401
127.744	39.002
114.691	144.197
117.322	61.7969
120.767	100.518
199.238	22.4788
197.704	20.35
134.264	115.493
147.331	42.6429
150.466	224.552
95.4763	61.8877
94.6344	47.3398
135.327	122.978
152.738	62.5284
214.431	68.2729
165.832	168.753
128.28	28.651
139.945	99.6466
78.4481	74.1279
198.52	55.875
106.263	62.3134
166.55	34.3862
125.984	39.3454
86.1163	31.1479
207.548	67.0365
40.4644	164.857
330.865	140.307
137.707	121.62
93.0145	85.8764
414.934	38.0727
145.718	119.173
148.279	42.9257
188.497	71.4322
229.759	65.2799
129.415	94.5667
86.2442	58.1934
66.3296	161.939
173.235	86.1401
153.14	50.6862
167.599	149.556
250.798	110.546
230.679	40.7807
140.607	146.95
109.534	133.258
63.9965	167.97
163.171	158.04
126.173	14.8028
174.025	76.6816
133.456	58.0334
83.7519	73.2141
86.1067	79.6234
111.69	88.3662
132.626	126.204
176.155	115.891
38.5781	93.8434
162.934	114.745
131.843	43.0961
174.801	92.8063
100.783	52.1356
46.765	97.0732
126.511	45.9551
218.199	58.2559
131.27	62.413
140.759	117.222
133.238	152.934
144.592	51.4704
152.016	52.2038
186.447	30.3719
139.537	139.458
173.351	51.5994
177.002	35.3941
106.329	23.4431
104.297	113.755
93.7628	153.239
166.402	129.885
63.645	198.357
157.288	113.921
149.71	24.9351
157.63	28.0596
140.628	44.5615
165.506	83.7048
65.4426	40.57
51.9966	65.7948
92.9221	174.735
61.7145	72.2346
120.343	51.6267
119.469	58.5087
135.503	69.7156
214.827	84.262
233.495	126.058
130.504	142.382
274.431	31.3787
149.955	88.3987
119.877	72.0415
347.946	59.9219
163.222	155.203
129.859	129.56
85.0985	193.731
134.683	168.276
152.442	83.9849
363.957	134.506
144.972	143.912
153.684	80.2132
194.505	51.9338
158.562	58.5076
110.546	97.2456
132.392	97.9907
171.573	21.2325
174.275	36.317
160.982	31.8568
102.975	41.2512
124.204	169.976
197.618	174.87
257.398	109.473
140.039	40.8538
226.998	28.4924
130.273	68.1095
140.276	84.9839
161.341	79.6818
123.964	168.227
135.962	145.366
90.8448	160.976
162.32	54.0162
223.247	72.2544
146.729	135.745
124.099	58.1137
145.989	17.2317
148.116	76.4067
292.493	47.066
97.1955	84.7091
180.302	0
157.316	74.9801
271.669	56.8955
351.525	143.623
101.56	68.7681
129.988	147.48
174.282	40.6611
183.991	79.3955
354.154	60.9549
250.795	91.403
190.297	25.6561
129.325	106.153
87.5211	111.745
72.1883	40.5745
120.398	62.9249
75.4074	65.098
167.836	46.0148
212.005	131.416
89.8154	32.1306
15.0797	50.7739
179.918	74.5278
141.805	34.3886
96.8113	144.879
117.329	78.1415
162.044	76.4003
199.504	138.01
204.278	178.302
121.89	51.3539
95.5311	156.529
105.08	154.792
69.1008	55.3706
113.713	116.232
136.457	68.5902
223.089	56.8284
106.396	108.981
206.801	122.652
176.26	171.4
137.585	157.516
86.9375	112.238
66.3178	57.6796
143.675	51.8234
156.908	85.7132
182.977	56.5623
121.789	11.4839
93.3012	19.0188
247.866	19.1798
139.575	201.204
132.095	115.025
223.741	0
224.11	71.0163
245.632	141.716
116.771	41.8042
88.6396	52.8349
174.542	63.8323
178.935	193.261
155.882	189.55
180.126	139.313
231.497	35.8393
67.2048	22.9327
203.147	74.8833
144.652	47.5413
152.156	125.353
156.467	53.9972
164.3	90.0224
61.8769	24.9083
232.642	47.2192
155.986	142.768
110.452	177.274
120.221	168.115
156.827	134.335
145.99	30.5998
119.756	52.2177
210.35	107.892
177.08	75.2176
152.792	56.3164
146.623	67.8928
192.511	108.157
192.589	116.269
121.029	32.7736
137.352	147.283
67.4935	118.916
109.692	52.7796
159.024	81.8279
176.071	55.084
170.652	164.139
158.922	114.015
220.261	41.7961
217.483	42.8637
161.209	63.8197
287.151	0
154.772	72.6926
181.742	44.4226
146.703	68.3904
212.308	142.708
134.867	150.942
222.036	152.773
168.473	161.076
266.686	223.133
171.327	135.915
130.134	81.3065
44.562	169.743
170.105	153.804
176.835	182.385
114.377	125.68
146.352	47.6753
167.853	111.442
276.485	130.377
134.831	75.521
104.053	102.37
76.3987	125.855
222.507	50.0504
124.687	41.0976
122.642	87.114
89.5433	195.205
73.4748	42.9782
193.371	59.1787
186.005	64.2461
85.559	95.9713
66.3659	55.3173
175.143	83.9174
190.567	208.125
299.002	19.5659
82.6824	27.938
152.068	144.015
104.897	61.9371
234.681	60.7446
261.424	72.6523
157.253	90.5194
57.5139	123.248
122.701	99.6063
124.078	70.9997
80.8502	86.9649
142.705	56.5395
78.5777	105.834
185.953	143.034
136.089	102.97
73.0005	179.106
197.971	75.926
166.3	217.704
194.864	73.3465
87.4124	165.904
118.194	140.515
167.296	34.6867
103.387	170.103
165.567	122.134
306.88	93.2896
218.913	113.058
184.226	20.5213
169.979	149.796
363.138	137.62
83.0085	146.647
66.1927	74.995
128.397	139.328
127.562	206.675
99.5588	45.9135
225.558	62.5666
139.248	84.9962
149.529	163.238
149.339	51.2139
128.075	31.7232
168.247	22.8683
116.032	45.7154
132.47	71.1392
170.071	189.009
147.943	76.2184
84.63	44.333
134.003	62.7916
267.472	27.1158
134.806	51.1737
158.357	37.4202
141.503	136.442
173.937	49.4414
87.2624	45.8218
119.406	66.7834
144.668	202.452
144.929	90.8713
147.086	135.298
164.734	155.609
327.231	188.202
219.477	42.8713
197.251	21.274
186.949	25.0092
222.445	152.513
168.974	22.4205
180.213	18.9287
184.5	56.807
136.975	52.041
249.605	109.616
103.591	20.3413
110.334	23.0234
239.741	158.72
234.605	147.201
233.224	62.0421
81.7555	75.8177
174.818	91.2469
140.748	56.2094
117.424	130.8
110.868	51.4602
163.435	124.394
155.997	126.279
209.293	46.9054
204.182	163.12
121.669	114.02
134.258	113.797
136.372	57.2009
182.811	182.579
121.835	160.463
305.113	106.191
177.099	100.423
198.503	100.697
167.269	214.591
190.253	35.8711
76.8172	32.3836
172.817	134.014
149.144	128.83
272.597	88.1596
81.7307	162.336
99.9383	151.121
142.84	145.737
203.728	114.342
160.347	99.6313
138.888	136.045
121.388	159.883
116.093	133.351
187.502	107.947
144.022	156.549
238.126	30.0187
228.287	157.556
192.827	34.7024
140.935	73.3108
147.023	82.7422
82.6239	146.39
90.5351	68.1132
212.127	73.2166
219.386	146.073
168.6	117.88
109.409	127.04
175.475	137.717
220.216	60.6884
189.235	139.139
157.605	37.1276
130.515	50.1193
107.114	25.667
133.199	56.5765
142.88	115.944
158.612	56.0461
136.744	137.456
116.545	140.743
147.135	68.2322
163.753	33.0516
145.767	59.0712
156.82	111.202
203.987	76.4123
222.48	29.7782
158.071	0
135.063	180.755
142.954	185.237
140.795	87.2509
224.665	77.1739
110.766	123.098
187.196	135.084
134.486	45.3127
86.5166	168.214
228.704	22.7964
160.821	56.9727
104.842	116.487
163.892	68.2085
284.378	58.6833
114.168	62.2663
59.1118	124.318
117.972	147.671
150.566	26.5361
352.021	152.797
279.225	58.9312
153.568	24.7551
164.71	104.757
248.547	172.067
196.401	150.51
107.416	162.038
159.894	34.4595
121.322	112.94
177.715	161.226
208.503	168.481
72.6406	157.737
168.14	112.37
233.083	61.801
157.007	128.927
137.183	67.085
94.9394	35.8369
135.277	75.0556
116.851	36.9413
153.091	64.0091
274.672	65.7399
177.092	53.6251
92.94	128.496
156.278	29.8537
119.928	189.81
121.611	162.64
226.077	99.818
121.473	31.0614
187.643	88.24
158.736	151.595
140.205	162.778
122.171	61.4151
187.778	0
105.299	48.4389
389.455	24.1608
141.243	59.4127
230.65	53.7134
244.664	127.084
102.316	75.8929
151.575	183.543
140.394	44.3906
287.799	50.1621
261.797	49.4483
143.935	46.2311
239.623	27.403
91.5567	130.939
159.521	46.9365
41.7939	55.7551
173.029	79.841
195.932	31.3601
119.25	121.096
272.593	77.6749
168.916	211.739
31.4158	32.9448
215.574	81.2542
143.658	45.4317
136.683	63.8621
211.927	119.669
133.949	13.3954
230.574	136.586
137.298	186.88
163.273	59.1531
161.759	26.3074
182.755	21.4609
200.887	165.007
148.688	157.966
142.276	72.1312
165.727	80.7081
268.326	155.664
185.729	69.7683
117.983	55.1095
115.575	109.793
210.783	199.352
141.522	83.833
170.598	51.9139
210.383	185.177
221.517	150.533
189.811	119.498
183.835	92.9188
196.73	228.563
111.659	183.354
155.417	72.0083
237.609	37.3495
178.302	168.761
147.705	72.7876
124.833	42.5385
155.065	8.74697
224.212	105.969
73.4503	118.944
107.03	53.1562
62.5463	92.6327
189.869	66.5387
314.547	115.566
255.487	139.169
162.673	98.5106
298.72	143.763
99.4869	64.6198
183.784	141.81
281.728	98.4415
162.744	70.6906
228.884	75.593
185.937	167.218
132.778	152.576
122.362	177.38
105.809	117.785
262.793	57.2964
152.613	62.5364
167.271	64.0818
147.152	166.036
187.407	118.261
160.619	151.951
299.133	165.513
52.3432	141.473
177.479	154.118
121.64	106.383
100.72	127.876
173.055	120.216
35.5281	89.2226
172.626	124.098
240.875	6.43566
150.109	154.243
138.047	94.2
137.74	45.3953
78.3704	79.3929
93.5339	37.7536
157.01	90.8552
150.204	0
105.792	215.404
138.214	167.65
160.302	77.0022
142.732	86.6356
143.165	117.275
161.009	56.0468
129.374	35.9658
153.266	60.174
182.305	37.4759
127.039	60.5713
156.495	132.545
116.716	160.644
150.759	191.188
50.4912	51.612
99.4788	145.887
134.344	136.901
134.557	27.0956
150.246	115.733
165.086	40.2899
288.561	147.31
167.695	152.587
141.232	63.8974
358.587	66.8086
119.618	70.6256
153.61	93.7234
21.6526	185.536
151.343	118.175
257.997	191.979
138.903	103.111
150.793	125.816
159.804	155.085
146.231	67.2888
130.138	85.6072
105.578	159.322
158.322	112.202
157.448	146.232
113.122	194.552
113.563	159.226
141	123.179
52.7602	171.364
118.241	61.2673
221.216	75.0629
312.394	113.232
105.208	95.6701
124.792	139.969
164.438	149.258
120.537	151.926
185.289	192.131
164.558	98.5444
103.232	65.9135
251.184	132.551
150.939	79.4669
284.183	177.364
118.476	77.3469
145.875	85.3603
167.473	150.738
186.45	60.411
288.926	169.794
193.209	44.1566
139.325	171.483
129.676	88.7891
120.282	56.7257
144.689	181.211
124.093	123.985
126.473	74.6182
221.349	69.8777
247.444	60.6513
167.638	158.306
295.506	74.7664
81.5569	178.123
90.9504	88.9486
60.4756	70.2038
177.119	63.2694
250.622	193.436
187.217	152.232
175.303	60.8735
194.311	66.6551
38.3704	140.676
40.2056	100.072
143.519	142.768
44.6015	135.328
135.29	161.096
373.496	123.549
126.318	154.527
142.108	89.8824
179.275	125.987
154.911	76.99
121.577	174.364
127.286	75.4989
208.309	76.5824
65.2327	76.3875
61.104	169.378
249.093	69.345
112.757	169.944
60.367	60.9885
141.694	66.0065
0	174.252
162.006	60.2689
57.1126	94.8741
156.707	127.381
19.2152	171.485
194.651	159.751
96.0468	82.2319
171.467	192.316
134.248	165.058
315.077	59.8625
124.512	39.1036
159.729	156.977
63.9344	79.2591
127.764	174.937
178.138	105.965
119.68	122.93
137.503	79.9194
137.833	140.448
225.527	140.756
243.703	167.072
150.176	181.938
18.631	69.5389
160.298	175.497
134.452	73.5447
70.0805	65.2996
153.151	159.96
120.74	71.0019
196.57	153.794
240.313	169.647
186.178	163.59
168.459	130.807
74.9343	242.153
113.54	127.786
125.064	69.4434
82.8356	133.222
113.473	123.654
90.9129	172.983
189.683	69.0747
150.268	83.0855
160.178	67.1163
175.653	217.045
99.7304	170.807
127.651	68.4674
192.201	42.0949
257.613	153.474
166.348	91.3726
93.5362	119.404
182.625	156.978
261.844	70.2966
87.6718	203.726
284.431	92.3711
118.036	64.8471
246.759	114.524
201.801	59.9132
130.663	151.776
155.597	119.384
121.179	59.9979
98.5528	132.09
102.866	75.4506
112.32	58.6598
185.939	143.49
164.283	78.0297
152.8	77.7119
133.081	139.248
118.211	186.95
50.4552	63.1075
138.185	73.223
109.06	60.0014
112.39	155.429
130.936	158.918
111.692	170.974
156.458	61.2889
201.262	143.678
84.959	79.4557
173.058	99.3372
121.579	79.2979
178.752	170.397
192.308	164.425
110.509	58.019
187.978	150.288
49.9064	161.739
114.551	158.255
116.492	160.169
114.438	69.6704
176.271	74.5859
186.201	226.638
207.451	66.3684
83.1872	161.252
127.189	64.8679
266.56	69.7419
114.452	62.1815
209.118	45.3527
166.472	69.5088
133.063	73.7573
155.273	135.525
193.571	61.2333
109.429	48.1264
241.903	65.6532
114.471	192.732
273.407	160.973
182.155	73.341
103.588	178.636
176.57	76.69
96.164	191.992
22.6353	175.624
106.795	81.4834
196.616	121.579
95.6796	161.855
134.464	101.224
116.564	149.428
105.838	57.898
99.9682	151.501
96.0057	165.781
78.9506	101.328
31.4165	159.468
81.1186	63.54
74.1316	73.9815
109.646	135.661
109.909	84.6133
175.195	95.0605
111.819	89.6576
99.6272	68.9028
120.985	70.2168
141.619	101.52
62.1148	73.2938
163.325	183.946
75.0087	127.076
140.659	182.743
111.406	143.512
140.831	115.007
117.504	125.453
78.501	70.0483
81.1499	58.7234
151.01	137.286
118.623	54.1062
91.1553	74.6761
85.8234	110.423
178.103	129.048
98.335	106.664
125.47	132.02
33.1567	65.453
96.6204	79.8441
134.872	169.335
126.204	176.997
27.5591	170.607
132.7	66.3137
108.288	134.966
29.352	71.0662
115.582	100.674
115.306	61.0318
117.815	77.6586
93.3063	138.581
89.8962	158.165
73.1555	170.464
40.161	175.316
55.8587	140.883
62.6562	69.2944
44.0495	56.9439
26.7145	99.2939
96.4972	91.6905
126.09	68.7427
60.7486	81.7214
163.397	97.1377
168.826	73.8687
71.2272	143.122
116.718	75.7415
74.447	195.845
44.8035	62.3984
135.711	41.3469
75.845	113.352
54.4701	139.884
65.0664	159.219
36.2502	57.1134
120.012	126.352
115.48	146.372
29.3197	101.395
69.8794	86.7613
117.415	69.6359
114.339	80.9884
46.6211	188.446
127.468	144.168
85.7455	86.0321
129.771	187.588
76.7538	56.3122
130.746	103.05
116.044	62.7368
44.1021	59.8507
82.7826	83.6922
120.64	76.094
38.7833	159.418
133.258	60.9333
236.975	186.773
41.8056	98.68
105.916	65.0013
96.9923	103.537
104.539	92.8774
124.262	114.751
69.6225	132.593
128.644	95.0178
77.4601	80.5801
73.9316	74.857
35.2054	73.876
89.8551	86.9187
113.025	159.981
107.06	67.4696
57.0124	69.4813
106.611	72.4946
153.505	71.5007
68.9142	139.973
133.451	134.233
101.05	216.983
18.5087	70.0125
64.8064	140.093
28.6678	69.8869
141.358	68.3914
52.5181	116.663
57.1247	161.312
159.702	123.879
94.6655	146.447
135.067	69.1177
126.105	56.3584
87.1994	179.301
121.876	144.482
102.757	92.1757
168.977	73.283
28.0325	163.35
65.6626	130.141
82.1171	79.2365
127.078	66.0565
52.3385	175.094
56.8211	68.639
52.4283	61.8337
59.6498	122.702
92.8261	164.273
54.2661	70.7208
53.8642	168.578
37.6144	80.4079
159.85	84.5285
136.503	56.331
64.4555	159.851
93.4901	74.6409
92.5868	58.6484
140.609	156.648
65.0986	169.851
16.2129	158.173
135.537	182.771
110.671	174.369
82.1569	183.243
86.951	39.808
54.2362	106.242
92.4519	93.508
86.2764	84.0195
52.1262	66.4477
83.1339	139.569
61.3252	61.196
44.179	73.0995
134.562	84.8523
119.474	176.277
127.959	116.798
209.253	89.0558
137.088	60.3374
117.765	199.941
158.941	164.799
112.463	87.1653
63.7013	154.398
41.974	57.3961
44.8325	100.298
113.318	170.756
125.073	54.4558
41.1281	170.136
127.853	114.092
142.049	60.3209
133.923	143.273
97.5107	87.5114
105.417	86.7394
191.587	156.991
55.1865	145.128
66.9564	137.285
67.8281	67.8783
123.743	46.5742
159.275	86.6741
151.671	75.2162
102.645	112.68
103.254	138.37
55.8021	143.802
129.569	98.4705
94.3885	65.9878
36.9779	90.0858
83.9047	66.0627
102.736	114.37
58.3321	143.689
118.755	62.0901
113.433	109.325
99.1192	52.5267
121.504	52.8231
66.9453	73.5365
90.9164	119.423
106.024	145.38
57.1581	102.841
48.1701	217.178
162.1	147.203
23.8646	91.2719
107.458	164.501
103.063	146.304
39.9059	67.3814
67.6308	75.8145
63.6541	160.286
126.336	145.656
47.0837	111.99
64.567	172.195
114.987	165.667
82.0473	140.106
98.0527	74.9476
0	140.487
89.2536	63.5607
60.2327	104.225
75.4015	62.3026
111.936	92.9007
86.478	82.5195
44.4788	74.2807
66.7424	131.652
51.5458	161.042
41.9436	60.0364
129.713	221.633
87.2753	124.986
114.812	175.957
106.067	71.4295
136.526	62.2536
59.561	94.9543
121.625	66.3695
72.9834	123.193
112.974	113.991
66.0666	143.875
97.445	166.147
131.599	117.397
60.0477	111.472
135.938	60.1322
86.5276	70.2239
76.5602	75.3282
83.6035	213.835
111.197	66.7025
118.653	152.761
81.1059	114.195
90.9633	133.525
66.4266	63.9307
36.279	117.261
68.6552	66.8669
39.9229	70.1043
95.876	64.3108
148.841	157.461
138.257	160.001
46.167	68.3354
187.77	130.097
82.1986	61.2283
59.6413	108.728
76.3823	57.8551
89.4348	191.155
145.983	138.008
120.341	90.1393
104.19	68.1268
87.2826	72.2625
119.061	60.0359
70.6963	167.32
59.5635	206.248
96.7508	119.531
106.424	63.1879
66.1387	84.8809
125.712	136.35
122.034	98.76
53.6183	46.4163
88.4165	74.3475
109.66	58.1868
110.086	162.045
110.267	151.99
72.8935	77.3709
44.6771	154.784
86.0566	63.6281
83.936	144.719
96.5221	69.2095
80.3046	48.1811
98.07	66.2232
117.785	100.283
127.938	82.9051
70.8202	93.5057
67.855	64.4847
111.054	73.9573
46.0382	118.823
132.508	70.2174
66.9942	115.101
0	134.263
77.7247	140.018
85.1903	117.468
106.078	164.11
114.296	165.502
127.327	66.5381
114.524	98.7247
29.6532	157.476
161.397	88.2914
87.5158	135.9
88.6657	78.5644
79.1938	63.1828
111.525	169.712
65.767	167.079
81.3975	161.292
52.7423	178.461
109.907	91.8792
86.1284	151.468
63.1338	24.8511
129.096	216.014
36.6356	152.037
136.416	158.777
83.9638	78.6718
9.14827	43.7996
78.9494	55.0205
0	94.3321
80.7469	52.7213
67.713	144.664
122.819	152.311
50.1431	174.897
127.197	66.7037
98.346	158.365
91.014	88.5126
72.2326	49.691
167.851	85.9292
112.861	56.3284
74.1873	146.82
51.894	135.743
108.827	68.2363
151.821	116.873
114.54	62.8437
132.601	64.0107
142.879	77.0994
45.6478	65.4986
122.218	71.4047
102.489	56.1457
134.129	120.011
52.94	82.3669
43.0713	165.476
135.378	96.0628
114.637	109.562
175.612	134.861
86.0508	65.6954
45.9656	97.5119
111.785	81.7561
46.9594	173.201
27.9504	78.7453
27.3802	138.864
48.7937	140.876
104.856	48.4468
67.1394	163.439
45.761	155.329
146.843	102.034
57.4123	52.5123
81.885	129.679
170.015	32.9963
87.1565	150.971
104.664	69.8173
100.616	66.6228
114.788	181.762
74.8286	69.1283
142.417	75.198
108.21	78.9428
117.763	74.9643
137.679	74.635
88.825	146.038
94.5104	69.9433
100.582	72.6794
58.3202	62.1844
53.7663	162.788
117.606	163.692
119.391	144.48
119.128	73.9807
117.498	106.275
103.969	152.727
115.956	140.594
75.4261	116.718
147.612	109.226
141.383	62.5483
60.767	68.8732
107.2	153.185
111.65	85.3993
111.215	138.115
120.752	164.544
135.107	182.9
118.679	70.0699
86.0304	27.9981
95.6151	138.957
75.3238	73.6754
122.717	113.443
123.67	74.2347
139.316	74.4793
129.453	159.119
26.9227	146.483
117.031	110.489
58.8168	180.762
32.1704	188.741
60.8689	66.3432
107.739	155.739
102.393	92.9093
94.8119	140.739
121.701	125.711
112.212	53.7355
121.303	66.4382
116.73	131.829
109.58	155.245
51.259	78.2335
101.996	131.178
90.4756	77.1802
42.2588	66.7734
92.0215	82.1944
50.6952	129.796
48.3361	123.433
106.6	70.9485
138.117	75.5232
146.494	87.8422
77.2861	62.8376
118.405	65.4495
88.1962	97.0701
65.3226	69.9124
122.299	147.486
77.1639	169.816
57.6664	64.4525
78.7961	124.906
98.7536	150.658
84.2858	66.3044
23.1233	67.7358
134.649	123.598
159.146	120.274
115.925	83.4944
100.641	125.186
46.6564	158.201
137.45	77.3985
93.9093	143.976
101.854	79.1271
78.9216	194.777
81.9029	117.532
14.0414	150.039
55.8682	117.43
61.379	199.425
56.2891	95.7088
113.977	99.0634
99.1652	110.078
52.0521	131.482
136.232	113.963
149.784	157.868
77.4713	66.2271
84.0418	139.646
109.337	163.958
42.9576	39.7627
20.9566	146.023
64.5452	48.669
97.707	109.592
134.925	66.8984
90.4787	164.177
63.2026	179.074
112.185	65.1918
114.534	65.3713
70.092	79.5018
42.1195	140.383
30.4786	131.889
163.264	173.053
104.593	73.5551
79.553	220.947
132.196	150.713
93.7619	129.17
48.2676	58.8908
114.281	202.297
143.175	52.3012
67.5965	146.918
56.8078	172.995
21.0109	125.279
15.7985	219.187
123.256	194.095
128.793	110.02
111.217	129.126
140.311	141.223
11.4871	62.7905
64.1132	164.124
108.742	64.9073
127.197	147.254
114.74	123.65
127.55	60.9623
147.048	154.775
61.5647	67.2019
118.145	161.863
165.458	141.762
110.018	68.1844
54.9559	213.501
139.293	194.736
134.007	155.558
81.7641	70.1545
117.065	120.987
129.459	110.369
62.3953	144.453
140.096	67.5053
138.044	69.565
126.213	76.2867
121.218	113.827
88.8097	148.417
128.361	65.6551
53.1613	67.4946
128.841	114.09
147.514	73.068
60.88	96.9486
106.869	98.8477
74.8044	86.4875
114.989	174.467
99.9846	151.008
112.549	107.151
151.448	74.0162
111.714	135.261
100.21	156.76
64.1454	147.812
140.822	136.007
125.425	130.678
161.575	179.394
42.0176	143.434
85.1143	52.2838
37.5257	74.2685
142.322	50.018
70.7734	147.34
51.5049	78.1318
59.0409	72.4732
124.747	165.713
103.685	86.5019
41.0886	53.2857
69.4481	64.7627
122.954	51.7268
119.832	167.742
95.0213	124.998
69.382	58.8425
88.4499	102.68
113.052	96.2125
34.9605	138.32
88.4061	84.5016
58.2088	72.447
107.316	79.3091
105.047	66.5146
95.1325	138.624
18.8239	76.1955
140.345	124.728
119.416	153.168
85.1423	92.6027
120.61	55.8908
116.156	92.4886
49.3159	71.1232
195.581	65.3291
50.8288	62.0879
81.5989	112.532
141.399	55.4397
74.9311	60.7866
101.452	60.5898
129.032	109.796
120.496	73.0334
73.555	52.1711
113.813	122.276
94.8068	70.4179
124.822	75.0584
88.2907	57.465
63.4864	90.163
109.906	50.0979
77.071	144.451
112.371	67.4673
91.1903	59.7922
133.757	59.9563
100.167	89.4911
113.959	98.6467
72.4347	93.8871
43.6418	63.9066
119.235	64.8368
88.7126	184.08
105.772	63.059
105.096	69.353
69.1862	168.573
119.052	56.5297
62.5476	68.2786
67.3763	62.5379
63.0119	56.0665
75.1226	165.794
104.263	149.614
109.873	72.7468
73.7404	74.1033
120.388	74.6421
79.0264	67.2384
114.659	113.582
130.383	157.188
146.498	76.395
102.944	79.4416
75.6283	63.3777
85.4144	134.242
73.9949	105.73
62.5942	72.0233
58.6043	77.759
76.1681	63.0479
64.7264	64.8243
140.756	76.6759
146.99	76.0359
59.9784	73.3136
131.741	66.6982
49.9402	127.314
136.464	69.4043
106.218	72.2065
85.0459	58.1429
48.836	65.9306
154.04	53.2532
130.842	58.6296
117.413	67.241
52.7171	70.1297
119.491	79.8241
81.3646	161.886
83.2208	59.8351
76.9094	74.8835
108.195	109.341
158.139	55.0207
83.5371	124.707
86.4684	65.1685
149.632	61.3778
142.878	57.5347
49.6851	119.973
58.0296	62.0372
99.1639	89.6007
68.5797	57.7332
80.7115	72.0922
67.9683	65.9651
121.696	130.088
77.1279	80.576
59.395	104.346
118.532	74.542
127.688	55.5166
67.1128	79.4345
175.358	70.1042
61.4551	58.5935
100.028	72.9001
119.474	49.7029
58.1652	72.913
61.4681	54.8465
193.981	65.8333
124.223	188.692
111.879	63.5568
18.6402	61.2403
148.325	56.0428
63.7197	56.3426
70.6213	69.2282
54.2737	80.1139
68.7672	81.4604
101.314	79.71
124.451	55.9314
129.072	83.6591
122.044	47.5352
162.398	69.4881
77.4133	50.5582
71.8186	97.0515
59.9613	192.338
164.861	157.365
110.364	90.1724
60.5664	76.7821
62.9671	80.1794
79.3258	68.2482
121.802	65.5386
111.03	64.9818
93.7392	156.774
122.516	77.5724
59.5718	68.5598
114.246	147.069
130.925	44.0698
102.768	206.112
140.638	81.5597
68.2223	47.5303
64.3407	70.9396
28.9522	61.3272
57.8941	58.0386
146.601	67.156
147.811	61.3818
63.9619	49.7067
28.927	52.3103
85.2215	67.1853
106.088	65.5231
101.016	169.547
57.5429	86.0554
92.9719	101.82
69.433	62.2662
117.988	52.1374
39.7426	57.2666
125.022	65.9889
84.7924	70.1425
124.886	73.2499
132.509	64.7348
100.697	166.711
58.5064	65.5522
65.0182	130.957
118.519	60.833
45.8545	83.2435
102.082	86.5351
95.1847	68.0814
61.3326	72.7951
127.13	118.485
126.191	130.81
63.2692	64.3289
54.0891	68.4521
66.6705	58.3375
108.25	80.7984
69.7292	60.235
74.9945	122.502
106.081	114.098
100.28	135.503
73.6454	70.0028
86.099	70.3259
90.8275	67.1271
94.1515	69.1153
59.2388	70.5633
90.1862	82.7309
60.1703	167.678
67.4674	65.1774
104.558	108.975
68.9955	63.9689
69.6437	90.5512
104.119	132.037
87.4055	58.9462
79.212	140.608
97.0087	56.9205
128.186	84.0008
85.7581	69.1328
60.3848	63.2408
105.179	51.9233
112.321	68.1484
80.0435	68.7314
105.236	64.4337
119.387	59.9737
121.499	131.904
88.1207	79.4935
80.056	61.3198
119.102	68.6314
79.3833	157.695
106.404	73.739
89.5872	127.935
64.8225	66.2262
118.559	52.989
64.1436	77.8313
121.358	41.4602
89.648	78.3138
113.951	61.7235
64.3614	54.2796
189.125	166.277
73.2056	72.3714
102.614	188.671
66.295	154.808
68.0886	83.5573
94.9619	134.916
82.5967	54.6607
71.5948	135.055
74.2948	65.4906
47.3244	50.6293
105.633	61.1492
139.678	68.191
103.3	43.8791
108.233	66.7199
106.114	138.575
87.6294	50.0452
61.8087	63.6104
77.7451	57.4271
51.0701	81.7415
71.4043	56.6647
162.851	168.705
[truncated: 21,120 more rows]

## Sheet: Figure 1 E
Control	CF
13.0004	0
10.4137	0
0	0
17.7562	0
17.3976	0
13.2258	0
8.82783	11.1051
12.3005	11.5547
7.02707	6.74376
6.06102	5.91883
6.4634	12.3385
3.45946	0
9.91321	0
4.11543	14.1602
6.65279	6.43746
17.6524	0
17.0662	9.09793
0	3.94593
0	0
11.6423	0
16.5375	20.0011
0	5.77969
20.7323	0
14.9253	7.6389
23.3397	11.3289
15.2504	17.1182
0	31.1901
4.51729	0
5.01244	0
0	2.70881
7.11526	0
0	0
5.27241	0
10.6777	7.2102
0	6.08698
16.5361	6.84088
9.62492	11.9074
5.71981	0
7.69704	0
13.6612	2.95844
0	5.8098
6.01145	0
0	5.48453
0	6.74943
10.0901	0
7.40016	13.0977
8.70902	0
0	0
0	0
0	0
5.08591	0
0	0
7.49789	7.80691
8.29877	5.78954
10.6159	10.0669
3.27747	0
7.33068	3.53003
16.8805	4.19772
2.76071	13.0237
21.0853	0
12.785	0
1.59852	0
0	6.81107
7.37645	4.83879
10.8995	3.5235
11.2308	3.66044
3.53961	0
6.64403	0
12.1172	0
0	11.1299
8.88563	0
3.98124	0
5.92659	11.6694
4.35376	0
5.10141	0
6.64426	0
4.78504	6.49053
4.60035	6.80801
0	0
8.85431	4.44514
0	0
13.6644	9.96772
0	0
8.77198	7.59612
4.43523	0
0	0
5.63816	0
19.672	9.0649
2.17507	10.5669
0	0
0	0
9.45633	0
22.2517	0
0	0
5.83614	16.57
4.0349	3.92861
8.52104	0
0	6.52971
3.74501	3.14537
6.19101	4.01242
7.75391	0
8.01225	3.65565
6.06936	8.07445
5.26486	0
0	0
15.7721	3.49999
4.2293	33.9511
14.7866	3.32539
0	3.68178
0	0
0	13.0545
3.11632	0
4.93586	5.17371
0	3.33953
7.87643	0
7.94008	0
0	5.20789
0	0
18.6383	20.2783
0	0
4.39518	5.40209
0	0
8.87549	18.5885
0	7.89026
0	0
0	0
18.2917	0
33.7197	3.9503
7.76329	4.93408
3.74381	0
4.52708	3.92119
16.3923	0
3.68676	0
7.56839	6.21414
3.70783	0
0	0
6.63979	6.85553
0	0
0	0
7.19099	5.63354
18.1341	0
4.95176	2.91756
8.43673	8.01611
7.57654	5.89628
0	3.27963
0	11.2327
0	0
7.90765	0
8.54344	10.2953
0	0
0	0
0	0
9.5885	0
3.92089	0
6.1953	49.6776
2.7109	4.39337
7.13438	9.21091
0	7.539
0	9.34643
7.41993	8.65729
16.5574	6.23989
3.43724	0
4.14217	7.79114
7.92398	8.17055
5.0762	6.57266
6.3124	5.86618
7.46597	3.10331
0	0
7.25596	0
0	0
5.98658	13.116
7.03832	0
10.799	0
10.338	11.7223
0	0
4.09255	0
4.73013	0
0	3.01149
3.98363	4.95962
8.9308	0
2.84343	8.61904
0	10.5932
9.66996	16.8359
10.3244	6.44643
8.79235	8.30574
7.8768	5.84252
0	0
5.72042	0
7.15153	6.47285
14.351	4.07186
7.73089	0
0	6.15937
8.54185	0
9.23653	0
4.72778	0
0	0
15.6813	3.56358
5.05007	0
0	9.91929
11.2636	0
4.18462	0
7.28955	2.2676
12.0222	0
0	0
4.01513	5.53
0	7.95945
7.67509	0
3.93519	12.3291
6.2001	8.8627
7.32607	0
4.51131	5.33106
6.54864	10.8466
11.5435	7.86266
0	5.10519
4.34348	8.14951
11.7023	15.3716
5.18428	4.74877
0	4.18922
0	5.03234
16.6579	7.39999
3.29014	5.0083
0	7.74902
13.2617	0
4.24237	7.02672
17.9327	0
0	6.90012
18.4997	0
0	10.7687
9.05657	0
5.31015	0
4.9852	0
10.3066	5.31142
10.6819	4.758
11.5685	0
0	6.61627
0	0
12.1068	0
4.61756	5.05957
4.57216	0
13.219	0
0	0
0	0
12.4699	3.19333
38.1108	11.136
8.55223	0
5.24133	0
16.0926	0
0	14.1903
0	0
0	6.96401
0	8.54887
11.4651	0
0	0
5.79919	0
0	0
12.3236	0
0	0
10.04	4.40703
0	0
7.62031	10.2348
10.7979	0
0	5.53158
5.38634	0
0	0
5.57139	0
0	3.26303
19.3356	3.12799
2.6045	0
5.5078	0
8.04806	8.4463
0	0
11.024	6.0775
2.82425	0
4.50672	0
6.79204	9.46783
0	6.34198
20.9696	31.0112
6.43366	0
5.48016	0
0	0
6.04274	6.33843
7.41394	3.04807
0	8.98604
0	0
6.38007	0
18.5519	5.35323
12.1158	0
8.07781	14.565
6.29202	11.1062
8.05196	5.76108
6.284	0
13.3519	7.87741
0	11.6782
10.7981	0
4.06175	0
0	7.23044
6.0193	5.59255
0	9.08708
31.2546	0
6.36808	6.34657
16.5744	0
29.9753	2.13033
6.33295	0
9.35907	12.6288
8.53973	4.27414
13.8896	0
7.5716	0
9.59936	2.24301
7.41867	0
4.16502	0
3.60035	10.0521
6.58114	0
17.6058	0
0	14.5655
7.10372	9.44924
4.99409	0
19.6625	34.974
0	0
8.91756	13.7586
3.99956	0
5.06694	5.19961
5.96079	0
0	6.211
0	0
7.33821	4.97891
5.38013	4.51892
5.88659	0
13.8631	4.06279
0	0
9.99369	0
5.33518	7.38666
8.76302	0
0	0
0	6.39136
7.15923	0
8.64663	0
10.3749	0
17.3629	14.4476
8.30619	0
19.6274	3.59171
5.22347	3.88016
18.7759	7.81961
5.76842	0
13.3222	0
0	0
14.2	9.63775
2.71007	6.03124
0	0
4.5405	9.87495
3.12541	0
0	5.02062
4.21148	0
0	0
7.45667	13.4514
13.6702	0
10.107	0
4.83416	7.03535
10.3698	0
4.38436	0
3.88453	0
6.32353	0
11.6566	0
0	0
10.1776	6.855
7.97823	0
10.4455	7.86238
11.8046	0
0	4.2657
6.42858	0
3.88727	0
6.02143	0
0	0
3.78508	0
0	4.36159
7.98568	0
17.7361	0
0	5.86469
6.95054	0
1.95959	18.0269
7.31657	7.42634
5.4117	8.37154
14.5702	6.50008
8.50168	0
14.1411	38.3613
0	0
0	0
6.99008	0
7.68476	7.36534
26.8243	4.80164
5.99012	7.33461
0	4.55017
3.15618	12.1396
5.21847	6.51446
0	0
32.9581	0
2.49806	8.59005
23.3861	9.14777
15.2725	0
21.7488	0
3.10668	0
0	0
17.6275	7.15353
7.2043	0
0	0
0	6.65266
6.39479	0
0	0
6.62443	0
0	0
0	0
2.89936	0
0	3.47735
11.5764	23.6679
8.16685	0
0	7.25703
0	0
3.14968	0
0	4.15451
0	0
3.93858	0
4.40206	0
12.5124	5.71523
15.5887	0
9.28839	0
4.15932	7.09755
3.17737	0
9.35202	0
6.96105	10.4021
0	0
4.76382	12.0959
0	0
15.9688	0
11.367	0
3.63748	6.77237
8.44673	7.74609
7.46101	8.65469
10.6494	9.43693
2.69366	12.1169
0	0
11.0908	0
0	5.33717
12.1633	4.71003
6.85932	0
8.55897	4.83452
12.7239	0
0	0
9.28211	0
3.14332	0
12.9984	0
7.92495	13.3165
0	3.08733
0	0
7.58129	0
4.13046	9.60172
3.90074	0
3.20742	0
2.23734	5.19337
9.96329	0
6.98572	0
4.39886	11.6024
10.238	0
7.93254	4.89903
9.21978	17.2952
5.7663	0
9.86499	0
5.25735	0
3.5807	0
6.95466	5.12232
5.89121	0
8.96773	0
0	0
3.99679	4.2018
32.3779	0
10.8467	4.89133
6.61186	0
6.67132	0
10.2426	7.46312
0	6.50291
7.17433	0
4.90958	4.44604
12.2754	3.63283
7.69471	10.4936
0	0
5.0368	14.2184
11.0464	0
13.9634	0
0	8.63999
0	8.19221
13.4445	0
0	19.0781
18.8347	5.68964
6.11162	0
0	3.79372
6.36221	0
0	0
5.42725	0
42.9748	0
13.837	0
0	7.34227
0	6.54237
0	0
13.3751	8.44574
6.82878	9.1681
9.4032	10.466
6.06019	3.15948
10.1826	0
0	8.82382
11.4661	7.70539
3.36945	9.89596
0	22.7074
0	0
6.06536	4.47711
4.30741	0
6.89688	9.42479
10.0506	0
0	5.00631
8.9722	0
0	0
6.46324	0
8.94791	0
9.72138	8.42276
4.72946	20.6292
2.55541	0
9.17488	3.14134
7.28618	4.34464
3.90297	7.59075
3.78004	0
0	0
15.4844	9.5825
8.94669	0
0	0
0	6.4365
0	5.7786
4.43202	0
7.22127	0
0	0
0	0
26.9824	9.47771
8.68303	6.06726
8.73428	20.8028
0	26.3041
8.47463	0
5.33233	0
17.5441	0
0	4.31338
40.0077	6.15621
18.1734	0
5.75622	0
17.1448	10.4505
3.71647	5.92722
12.4466	0
21.5672	11.1506
0	0
11.5798	2.76132
0	7.31411
0	11.7616
0	6.35599
3.58285	0
0	2.5637
0	0
11.9321	5.89947
6.54282	7.08391
4.25828	0
7.42354	0
4.79992	5.8735
0	0
14.3977	0
8.21063	0
5.42222	23.8973
7.43605	0
8.05112	7.34818
0	10.1304
3.28671	0
5.7983	12.3536
4.55731	3.13756
7.22592	0
0	0
7.04584	0
8.70024	15.186
6.69776	9.74123
3.86132	2.45798
2.98889	0
5.08138	0
0	0
8.99287	10.8898
0	0
7.18836	0
5.66406	0
4.99426	0
9.98954	0
6.0423	0
4.59	15.7095
15.6107	0
6.28022	0
10.5894	13.5379
14.514	0
14.2371	0
4.85717	0
16.4229	0
11.5528	6.19226
9.92195	0
16.1587	0
11.0276	17.1854
0	0
3.88987	0
0	5.30325
0	9.84562
0	7.66362
8.28838	6.64713
7.76109	4.12401
4.16406	2.92794
20.7538	0
4.93739	5.22821
0	0
0	19.7312
6.6651	3.91862
5.48755	0
11.9745	2.96536
10.023	0
11.6022	15.3233
6.15176	0
18.7827	3.20981
0	0
15.6892	16.3079
6.5705	0
2.82935	9.92976
7.26258	0
10.798	0
6.82889	0
0	0
2.78585	0
6.02927	0
3.65536	0
10.5269	2.32135
0	0
7.80946	5.57004
4.54714	24.6286
7.4248	0
10.2883	12.5276
11.6549	0
11.0727	1.96714
3.50692	0
0	4.41742
0	2.41764
16.3503	6.06575
0	0
5.54502	14.7882
8.09739	0
3.40536	8.70589
21.8004	0
0	54.8223
8.86833	7.23885
9.17671	0
5.43163	0
0	0
9.38978	0
14.017	0
9.77029	0
0	8.20639
0	0
0	12.2402
11.3594	0
0	0
0	4.43536
15.5633	0
9.79023	18.8562
9.20628	9.76183
7.95297	15.9193
12.8385	0
9.58504	0
0	2.60545
0	0
0	5.30574
0	0
8.56508	0
7.75706	0
14.9428	8.67664
3.12709	6.72698
3.90212	0
13.0278	0
3.50105	3.73041
8.0196	2.92167
0	0
5.68384	12.3319
6.65487	11.4839
4.9464	0
8.166	0
0	0
6.81287	5.54389
0	32.2417
0	0
0	0
0	0
7.47761	0
7.04688	6.86447
4.02673	0
4.22876	3.76497
4.86841	8.18259
7.17547	0
0	0
0	0
0	4.80129
6.95627	11.5028
7.92627	0
0	0
0	0
0	6.0895
0	0
0	0
0	9.63529
6.62162	5.85199
5.43541	0
11.3829	23.6631
12.0214	0
8.00772	0
4.78484	0
0	0
5.99424	3.67359
3.08899	8.09652
11.0764	0
0	3.32363
0	0
8.45005	0
5.41708	8.08198
3.35102	0
0	4.40314
4.46513	2.5982
10.6994	0
6.45492	0
6.64226	21.2732
14.5065	0
6.5814	5.96742
0	0
11.3696	6.86149
0	0
0	6.85494
0	6.27307
7.31778	0
0	4.73596
6.26352	0
8.80462	0
5.91319	9.38726
8.2953	8.18875
8.85113	10.8781
9.33117	3.69739
5.59781	12.9964
5.14684	6.26686
0	3.27969
4.89202	0
3.92982	0
5.90651	5.24363
11.463	0
23.8418	0
4.87608	0
0	4.08411
4.71265	18.902
22.5977	0
2.57459	0
9.24994	0
41.2264	6.73754
8.03594	0
0	0
0	0
3.79083	0
13.376	0
8.19638	0
10.563	8.98485
18.6235	0
5.15154	0
5.86221	0
4.93718	19.7418
9.33761	0
0	0
6.2678	0
15.6564	14.3746
20.5968	4.35314
5.40033	0
14.8806	0
8.29489	0
9.36609	7.31846
9.71655	2.74444
0	3.17804
0	3.79719
16.7827	0
0	8.80181
8.68229	0
16.2066	0
6.17546	15.0992
14.9629	0
8.64633	12.137
27.8998	0
11.0481	2.68605
9.20861	7.7359
0	6.14877
3.02332	8.78389
11.5181	0
8.91461	18.5346
2.70466	0
5.48247	0
2.89051	0
3.04416	0
4.15669	0
7.14859	0
9.60674	0
9.8797	0
0	6.2033
7.01851	0
7.49252	0
8.35616	7.48471
5.47141	4.20969
2.75828	0
3.46299	0
0	2.57623
6.85484	0
5.562	22.2611
3.29199	3.41105
0	4.50406
0	7.35714
8.37021	4.193
16.3849	11.1381
43.6558	6.31565
9.49714	0
3.4272	0
20.4695	12.1201
8.37122	11.2103
4.15847	0
4.52242	7.34981
11.9792	0
10.2509	0
15.1274	0
2.95067	5.69308
0	19.179
7.33053	24.0567
4.58881	0
0	0
2.91009	0
3.69447	10.4954
17.3082	0
21.9486	0
6.03503	6.62051
0	18.5885
7.79142	18.1918
12.2581	8.45133
0	0
0	9.11788
7.50899	0
0	0
0	6.84611
23.4395	8.79857
3.20001	4.22815
4.76719	0
6.04989	0
11.2257	0
11.0936	26.3011
0	12.7935
5.66635	4.27335
0	0
9.57896	3.13658
7.32055	0
8.08057	0
0	6.3644
9.63073	7.48486
6.90275	5.72026
6.28188	4.0435
4.42689	0
6.65768	0
0	16.7712
0	0
0	4.61985
0	0
13.6832	0
0	9.53949
3.29224	2.71225
13.3791	6.98698
0	18.3041
4.55982	6.0759
16.3519	2.39312
8.81821	5.54002
9.89383	6.66301
9.9086	3.77056
4.20484	10.745
0	0
5.64061	0
0	5.59386
4.65127	0
16.2366	0
0	4.08517
5.20152	4.9463
11.2438	6.37968
14.688	0
0	8.67325
0	6.26247
6.7164	6.81948
11.5017	3.19578
7.17421	0
6.345	0
0	16.5694
3.92486	10.3801
5.31406	11.2953
0	6.58479
3.57647	12.7069
14.9553	3.82935
9.72354	0
10.7383	3.20443
3.83046	0
4.93838	0
3.91649	0
6.40364	0
0	8.34447
6.44919	4.62224
0	0
6.20039	7.02507
5.39596	5.83271
17.1958	0
6.21796	3.61922
10.5656	7.66341
6.28667	0
0	4.42634
0	0
2.71872	6.21437
6.35111	0
10.7414	0
16.3297	5.22821
0	0
3.23042	2.24548
21.7009	4.60401
11.8841	8.43342
1.61495	0
5.53549	0
15.9963	0
2.76093	0
0	0
0	7.39254
12.5997	0
3.72977	0
19.7393	5.14924
0	0
0	0
12.6351	10.0325
15.7411	0
3.7727	0
15.1268	0
0	6.58746
3.72453	7.02394
5.19679	3.80081
0	0
20.479	0
63.3743	7.96706
0	2.67935
0	0
16.5993	0
9.91725	0
11.9468	34.9316
12.6931	9.99606
6.53365	0
0	8.94992
3.47822	0
5.23537	0
15.1132	7.23847
4.72937	0
0	0
0	0
7.48082	0
10.1214	0
14.4999	6.65739
0	15.165
10.4719	0
2.482	0
0	11.3579
7.34072	0
7.52423	0
0	0
7.00161	6.65069
19.2457	4.42389
0	10.4698
9.83583	0
0	0
3.63419	12.5234
7.75406	0
7.64651	7.26441
8.46835	5.7641
16.7279	6.83666
8.99331	10.5542
7.31908	0
12.4884	5.14799
5.42785	3.76252
10.4754	6.40365
17.4731	0
3.06537	5.34016
0	0
6.32743	0
0	0
11.3566	12.1833
11.1091	5.27308
0	17.7392
16.412	0
2.55401	0
8.39877	0
2.71344	0
0	8.74697
4.14919	0
0	0
0	0
0	8.45217
7.67057	0
0	3.2197
13.7064	8.99178
9.04748	0
0	11.3815
7.52927	0
0	0
13.9113	0
6.79818	3.39774
0	4.30731
3.69593	5.51547
0	4.0129
0	0
0	9.94819
0	7.73363
8.89193	5.26495
5.38416	0
4.57562	0
0	10.3263
6.26475	7.3556
0	4.1605
15.2052	8.24795
5.25908	3.94685
0	11.1314
0	4.68066
22.5463	4.81519
17.764	0
4.3646	6.07762
17.6367	6.43566
14.4579	13.0117
8.08711	2.90027
7.12335	0
0	6.54449
6.42738	0
9.43057	0
4.60941	0
2.48225	0
2.86009	7.79898
7.61886	4.68489
6.21421	19.2426
3.42392	0
12.6705	0
5.60379	4.88859
11.5288	0
25.0061	0
0	0
6.20514	3.42057
0	7.02638
6.07673	0
0	0
5.694	10.2128
11.0773	0
0	0
6.85182	0
0	0
16.3378	0
4.23813	13.2071
7.51427	3.72956
0	4.04607
15.8057	0
0	3.43357
0	5.35932
0	13.1601
22.9541	3.01033
0	2.87975
3.71016	0
0	5.51576
5.84203	2.96482
3.78255	8.00201
10.3167	6.15035
0	4.7111
12.7083	1.84468
8.23849	4.117
6.03781	2.79823
9.65271	7.78884
7.18615	3.09671
5.24964	5.17302
22.5393	5.88538
27.1093	0
0	2.21278
4.59648	7.74945
5.13683	2.94743
5.7211	2.59368
4.95873	3.07636
4.81132	4.72745
7.2231	8.87392
10.3639	2.21702
0	5.826
23.3984	4.93857
9.29218	2.59662
4.46934	14.4186
12.2218	8.51585
6.7678	8.47254
15.6031	2.00938
9.47723	0
5.65108	8.2641
4.06745	8.7756
9.68596	6.6643
12.6214	0
9.13044	5.44268
11.8207	2.0529
7.56628	5.05058
8.93198	3.6953
7.26658	4.17764
13.3904	10.1937
9.04091	5.78574
4.35808	0
0	0
0	0
0	0
14.7868	2.84368
0	2.87316
9.71805	5.96392
0	0
0	8.29155
10.5397	3.01717
0	6.85664
3.78581	0
19.928	0
18.6408	3.9871
5.71877	4.77802
26.4206	0
3.91233	10.7187
5.42519	2.37257
3.28013	3.79526
8.47304	7.66305
0	4.47512
0	6.21933
9.33722	4.96929
3.54458	4.23653
0	0
0	5.50622
0	0
9.70339	5.34574
29.2083	0
6.75934	5.73388
0	4.67847
11.7028	7.16537
5.64856	4.79767
5.52783	7.0922
0	6.92742
20.1265	6.52271
0	0
7.28493	1.02081
0	9.01382
0	2.08099
7.72723	1.58098
5.98699	9.98212
0	9.03395
4.63893	2.54646
9.71961	0
8.07895	0
8.76944	5.87862
0	7.75414
8.52116	2.69484
4.27212	7.32691
12.0384	13.6231
9.24052	5.5946
10.6873	6.90166
6.75125	0
14.9246	9.02293
9.18044	4.33908
5.16499	4.84307
9.27837	6.71543
6.22767	0
4.38892	3.74411
0	3.03726
2.53752	0
8.58333	2.01163
7.23098	0
10.4934	7.33648
7.06016	3.14358
0	4.02039
0	3.75511
4.99467	4.31387
9.85368	10.6589
20.677	6.37639
11.5985	5.62564
6.63874	0
11.1423	0
0	8.93955
0	0
9.42249	0
0	4.71238
0	6.46179
0	3.2846
6.67674	0
0	0
18.1062	4.60174
12.8589	0
0	2.02126
0	1.64401
4.85489	2.32757
8.08142	5.10769
0	0
2.71989	2.10911
0	4.73799
0	2.93433
4.71094	2.98193
8.02234	1.99797
4.61632	7.81701
9.97488	7.65236
0	5.97978
2.82723	4.73936
18.6106	0
5.57832	3.56101
8.43461	0
6.97441	0
7.90133	13.0562
0	6.235
3.04475	2.04278
0	0
0	5.20736
4.45045	0
3.91076	0
28.8563	7.10912
5.99451	7.81684
4.68818	0
11.953	7.72829
0	0
0	13.4177
20.0461	0
0	8.34427
0	4.76711
6.27179	3.0532
0	5.43558
11.3592	0
0	5.02157
7.59269	9.48254
16.2386	6.14344
2.36819	7.16632
6.97077	4.96185
5.51874	10.8918
11.6134	0
18.8452	0
5.19514	0
0	5.1158
10.8603	5.40255
8.42747	4.20958
2.48352	0
0	0.896006
2.97571	2.10581
0	0
4.55395	5.05632
0	4.97694
2.63419	0
0	1.86738
0	6.60298
3.30744	0
3.87065	6.41536
4.41771	3.08237
0	0
18.5309	8.81462
0	6.84109
6.03099	0
2.91704	4.49252
2.54528	5.98234
3.96078	4.66106
5.87302	7.39935
6.33068	0
0	1.64585
0	0
6.2806	5.66747
6.84828	7.02406
2.39351	9.825
0	5.50046
0	4.66424
0	0
0	2.86302
0	4.28285
5.99042	0
0	12.5478
0	7.68101
5.74766	7.07292
4.37557	2.58301
6.73019	1.16135
0	1.79486
5.28702	7.54291
3.43116	6.08732
0	0
2.134	0
0	2.13328
0	4.12881
0	2.58878
2.57733	3.4439
0	5.19668
0	2.84481
0	6.61826
0	7.9547
2.08613	9.29255
0	7.4619
5.17041	0
0	3.23166
0	0
3.31064	8.3775
0	5.58959
0	12.3064
6.00141	4.02916
7.85991	15.5736
5.28618	0
9.27018	8.84687
0	5.40166
0	3.07996
0	0
6.6195	0
8.46995	0
6.24932	2.45248
0	7.24712
1.83236	5.72076
6.90904	8.15522
0	6.51785
0	0
5.24686	2.30089
0	2.33644
5.39506	3.61985
0	2.94873
4.53172	3.14989
6.27371	8.65609
0	0
4.93931	7.85656
4.78807	9.14029
38.7833	3.6102
0	2.32489
0	4.07343
0	0
2.39734	0
2.5736	1.81417
15.7347	6.41863
6.52766	1.92513
0	5.05635
5.96871	4.28805
0	4.75883
2.69422	0
0	4.19672
1.72181	0
4.14851	1.9602
3.31209	9.08745
4.0574	3.11769
0	8.35587
6.35901	8.0112
0	5.09085
7.22263	4.46443
4.70971	4.90176
0	2.59092
5.5007	3.8823
0	9.52249
5.1863	4.14993
0	1.61511
0	5.56056
7.90102	3.57461
3.29369	6.90247
2.99767	3.44547
6.73525	2.76425
9.0176	0
5.90576	3.92647
1.61449	7.02366
18.6208	9.30245
0	4.05327
0	0
0.882403	5.70318
9.0387	0
4.09318	2.44537
2.0288	6.71033
0	3.51013
9.94164	4.86141
1.76888	0
0	4.88714
5.38873	4.25596
0	1.3824
5.24004	6.27884
0	4.82109
0	0
5.11959	3.36722
0	6.9017
0	0
0	6.73489
0	2.18704
0	2.21009
7.29936	1.5371
9.59361	8.55619
10.6621	6.85227
0	1.6123
0	5.16754
1.35989	8.19572
4.0758	7.61882
0	0
9.70897	9.14221
9.33697	4.98495
5.36706	5.54591
7.02777	5.03596
4.00063	0
0	0
7.93245	0
4.7268	5.86291
0	4.41545
7.30288	5.13346
0	4.2805
6.80911	0
5.00305	2.64223
6.66402	3.13907
7.8626	10.0286
0	3.38111
7.1845	5.3531
0	0
4.30256	9.14667
0	6.02527
7.78678	5.17422
0	2.54455
11.0202	11.5519
0	0
0	8.35779
8.808	6.44629
0	2.99221
0	0
17.6064	4.95412
8.76221	6.07807
0	0
4.07104	5.22283
2.78928	2.50421
0	1.89518
5.53505	0
6.44992	8.97081
0	1.93921
2.53022	5.73757
4.03896	0
3.42476	11.259
3.93619	3.02593
9.33193	3.81054
8.2524	5.44041
4.20999	3.69364
14.2895	3.09419
7.16366	0
2.12112	7.42581
0	0
9.51817	0
0	0
0	0
0	2.82389
0	3.45465
1.33911	8.62948
2.38802	0
7.40098	15.0158
7.59973	0
0	0
3.51069	2.75375
0	5.06685
4.00148	4.2658
0	0
0	8.27979
4.75452	7.56587
0	0
0	2.84579
13.8698	0
0	2.99728
0	5.64476
3.97581	3.18302
2.75735	7.81387
3.18002	6.02098
4.98455	7.34846
0	6.17766
4.31512	0
3.19805	0
2.92673	14.3395
1.98022	0
7.74838	0
32.4817	0
5.09055	3.52734
0	5.50634
4.18151	0
8.04586	0
0	4.81508
8.68393	3.39914
4.76033	8.44769
5.69449	5.7757
1.72145	5.81047
5.64107	0
8.99506	12.2529
0	0
0	4.6997
0	3.52063
1.57055	3.97074
7.80559	0
5.2982	4.73336
0	6.34186
7.09297	0
0	7.0016
0	0
4.6341	5.82802
1.98052	0
1.50446	0
0	5.97792
7.35453	0
0	3.19073
2.43968	8.22287
0	3.3436
0	5.89248
0	12.8616
3.43076	2.8784
0	6.27782
3.4582	2.88178
3.92094	0
0	0
0	1.62376
4.17451	8.0967
0	6.57247
2.49504	2.98141
0	7.22698
5.35541	0
3.73692	8.70036
0	0
0	9.87356
6.03381	0
7.12416	11.4607
6.00981	4.1685
4.1248	4.14725
0	0
0	0
1.63515	7.2988
12.8822	5.74779
6.78811	4.26642
0	0
0	5.30947
0	1.54767
0.892602	0
0	4.43982
7.27604	8.14175
4.61698	5.71536
0	2.88684
9.8844	8.58263
12.361	13.5259
0	0
2.54465	7.54131
9.85589	7.535
2.60769	0
7.81099	0
8.88012	4.1666
7.47954	2.0563
0	2.90308
2.58636	2.62121
0	0
6.32201	7.41923
0	0
5.95296	10.2252
0	11.4422
0	18.9578
2.24255	0
0	2.73169
14.5341	0
0	1.66431
6.76991	0
0	5.51243
4.51253	3.28442
0	4.42793
2.76315	2.35643
0	0
4.85273	2.42242
4.32002	0
0	2.29213
0	3.74953
4.0828	4.43559
2.02588	2.472
6.77218	5.98821
5.57857	0
4.90173	5.56667
0	3.3343
0	6.15134
7.92436	6.97334
2.97561	2.02318
6.08389	0
0	0
5.79095	15.3461
2.4359	3.75143
49.3054	0
8.0845	5.65835
6.1318	16.7795
4.99138	0
0	0
0	0
0	5.46705
0	0
4.42855	10.4124
0	0
4.87783	8.83784
6.68712	0
0	3.28978
0	0
0	2.61557
0	0
5.76909	3.01053
7.42874	6.77166
5.93509	10.3678
6.97431	7.56644
3.65736	2.96282
3.19636	2.57447
4.74831	4.82831
0	7.20757
0	0
2.62547	9.42371
4.82166	8.30051
7.29002	3.77143
5.71754	3.39325
1.388	2.23318
1.94357	6.44299
6.04931	0
0	6.88798
4.00312	10.3299
7.01639	0
0	4.47022
3.76703	0
0	2.08499
3.87897	8.62091
8.20409	2.87048
3.51587	0
6.23669	0
3.08229	7.17036
2.72638	3.12309
5.15766	0
0	13.3093
3.1903	5.07556
0	0
7.92297	0
3.68483	7.13719
7.57614	9.2509
3.65344	4.40722
11.3852	0
4.14964	0
0	3.53639
0	4.59787
0.800223	8.12308
0	0
2.71613	6.29408
4.68879	2.66841
7.12182	3.87044
0	5.98325
0	8.98479
6.78248	3.22508
0	2.20253
5.69173	2.54235
0	0
0	5.28395
0	0
0	0
25.3476	3.15747
5.89102	3.96796
3.22891	6.44947
10.0494	5.9849
6.09876	6.55465
0	0
3.20413	3.38379
1.97215	0
0	0
8.07093	4.05401
23.5837	3.54666
0	2.73393
0	5.76777
6.0232	3.74063
0	13.0517
0	8.87136
0	0
0	1.97964
7.7264	6.42426
0	7.96192
6.02841	7.53468
4.40439	0
7.65999	7.0458
4.29764	0
0	2.68841
0	0
0	5.8464
0	3.08381
5.76551	0
1.22101	2.02
2.77337	2.54428
0	4.81322
0	0
2.30108	5.19614
2.25458	2.48
2.31601	0
5.96646	0
9.23495	4.78268
0	8.36939
0	0
0	6.99113
1.60547	0
5.44038	8.43435
8.01481	0
0	0
0	6.09882
5.19518	8.64732
0	10.3127
0	3.25144
0	5.98346
3.37451	5.08298
3.88109	5.31233
0	2.97536
0	4.59543
0	4.83608
0	5.71389
3.28057	2.51711
3.53362	1.94938
3.08464	0
0	0
0	0
7.89925	0
3.65045	5.47322
4.0593	0
8.68705	5.11075
4.99716	4.28318
0	5.44347
0	5.89725
4.82562	8.10452
6.22447	0
7.33386	5.25471
4.62809	5.52857
0	4.67686
0	2.38011
7.58748	4.94569
0	4.44083
0	7.30117
0	7.25823
0	3.01003
4.33241	5.00944
4.24436	12.5197
4.35435	8.22657
2.88267	4.63977
5.65616	9.09262
3.20007	3.27884
4.51245	3.46116
8.82533	5.02044
0	0
10.1924	0
7.42346	4.86029
0	5.34822
3.76758	13.2817
5.98689	0
3.14556	0
4.47759	0
0	0
3.98474	6.99108
7.63131	3.04914
3.29775	0
4.35284	4.98572
8.16453	0
0	3.01072
0	0
5.17623	0
4.78833	9.30815
7.44522	0
2.99721	2.57477
2.34735	0
0	7.66052
0	2.62302
5.09795	2.69996
3.64858	7.30361
0	7.53869
6.9641	4.09576
5.04104	2.25171
4.87113	8.10017
7.3224	6.01703
1.07824	0
1.63622	1.80134
6.35482	0
0	6.35727
10.4565	8.10277
2.54173	1.45194
0	6.8975
1.41733	8.78371
0	0
3.67152	7.65721
5.07947	2.92041
6.08812	8.14964
0	12.9107
1.3847	0
1.87913	0
7.49558	4.5128
4.28865	4.58727
2.10898	0
0	13.0623
0	4.0229
0	2.09588
0	3.10937
10.9395	1.37047
0	3.48872
7.00751	3.88649
9.18871	3.82697
2.45772	6.56937
0	0
5.28279	2.69925
16.615	5.05991
0	3.92855
4.7602	2.59443
13.0274	8.74989
0	3.66111
7.08184	3.58405
13.4221	6.72605
0	3.16178
0	7.99521
6.75282	1.65695
8.40278	5.78481
8.24885	2.44191
0	3.00031
9.33162	4.22492
8.86265	6.51182
15.2404	4.76251
5.90318	1.99981
6.24075	14.3488
3.12242	4.27032
7.79843	6.45794
2.5274	2.91214
8.78047	2.51219
9.33581	0
5.86247	10.054
0	2.95894
5.90771	4.7443
14.5519	6.16962
0	0
7.929	0
9.98604	4.79062
4.75846	3.41978
5.00494	9.16589
7.89497	4.63371
10.3503	6.62116
12.8242	6.16942
8.95763	4.79218
3.77569	3.51334
10.2653	3.77452
5.67948	5.87394
0	4.61508
0	5.37931
9.31265	11.753
3.71497	0
0	0
0	2.74632
7.47466	4.26334
3.9405	3.86857
1.96124	4.31262
2.83656	2.73485
9.12015	2.70361
7.64425	2.0618
1.62423	6.91843
8.96541	9.68872
0	4.60261
6.42153	7.32256
6.39029	5.88257
7.62974	0
0	2.61845
5.40478	0
4.22195	4.13573
13.4256	2.70139
9.113	7.83173
8.86286	0
0	1.73325
5.22646	11.0122
11.4835	0
8.93524	2.49867
0	4.56601
8.18579	4.56718
1.67558	1.94803
6.13778	3.97417
2.2112	2.69428
0	3.97248
0	2.36437
13.9739	3.78843
12.2105	2.3249
0	8.12199
7.03561	4.21511
4.96226	0
0	2.85932
0	4.66525
5.73691	8.25182
5.21144	3.9468
0	5.44564
8.99574	0
3.65063	5.11541
0	1.31979
0	2.02534
0	6.15288
7.03184	4.1822
4.82485	3.78892
13.9529	3.3208
3.65675	1.985
7.24223	0
9.21229	0
0	10.3018
7.73656	0
0	8.26632
4.48835	12.8818
0	1.43274
6.86191	2.67368
0	7.79739
4.578	4.79417
10.1613	6.44482
3.89082	6.30926
7.44497	5.45174
5.64469	7.12493
0	0
8.78454	8.31238
0	5.87139
7.46539	0
1.65153	7.04269
2.02817	9.76577
0	2.87963
4.58207	3.12084
6.5994	6.73499
5.99673	0
0	0
14.4635	3.3593
0	0
0	12.7333
5.00248	5.71286
7.26034	4.35495
3.55666	4.26376
5.48852	2.22186
5.22267	4.4605
0	3.51085
0	4.46666
3.58879	8.95682
25.546	6.06294
5.66814	5.51252
7.82212	0
2.48673	6.75988
5.27432	4.9158
8.20857	7.10472
0	5.98271
4.56474	0
6.56083	0
4.01	0
2.6168	7.90319
10.438	5.28027
5.51025	2.02384
9.24995	8.64423
5.19351	0
9.65314	0
7.42347	7.3244
10.1749	3.67653
6.59027	12.5234
5.33775	5.32786
9.40632	1.73444
6.319	2.4239
6.72562	10.5647
8.36759	4.51375
5.25451	5.76477
0	0
2.9085	0
11.227	7.98393
3.19417	4.6252
7.40732	1.91598
4.42239	0
4.15071	6.03764
5.96366	5.93242
3.60589	1.95418
7.6988	3.80165
0	2.9654
8.09204	4.01071
0	6.93841
5.33946	0
0	4.27382
5.75299	5.24231
7.8835	1.57519
4.33075	4.55919
0	7.89315
0	0
6.67756	6.54034
15.0939	0
13.0233	3.68293
2.42066	2.27741
7.98027	6.46115
0	7.48333
6.23894	1.65428
0	13.1136
4.05495	3.58576
0	3.38315
4.24249	4.06508
4.25775	6.24276
0	3.09215
7.51164	8.64172
6.37384	13.1885
6.96594	2.57092
8.54278	0
5.22977	5.89761
5.27611	4.24628
3.21722	0
0	0.904452
15.7279	0
0	6.04172
18.571	6.30319
0	0
5.55488	2.46591
0	0
0	2.98787
5.43152	6.65621
7.54782	0
3.07504	4.57649
2.90996	7.59999
5.01948	9.24215
[truncated: 21,120 more rows]

## Sheet: Figure 1 F
Control	CF
13.0004	0
10.4137	0
0	0
17.7562	0
17.3976	0
13.2258	0
8.82783	11.1051
12.3005	11.5547
7.02707	6.74376
6.06102	5.91883
6.4634	12.3385
3.45946	0
9.91321	0
4.11543	14.1602
6.65279	6.43746
17.6524	0
17.0662	9.09793
0	3.94593
0	0
11.6423	0
16.5375	20.0011
0	5.77969
20.7323	0
14.9253	7.6389
23.3397	11.3289
15.2504	17.1182
0	31.1901
4.51729	0
5.01244	0
0	2.70881
7.11526	0
0	0
5.27241	0
10.6777	7.2102
0	6.08698
16.5361	6.84088
9.62492	11.9074
5.71981	0
7.69704	0
13.6612	2.95844
0	5.8098
6.01145	0
0	5.48453
0	6.74943
10.0901	0
7.40016	13.0977
8.70902	0
0	0
0	0
0	0
5.08591	0
0	0
7.49789	7.80691
8.29877	5.78954
10.6159	10.0669
3.27747	0
7.33068	3.53003
16.8805	4.19772
2.76071	13.0237
21.0853	0
12.785	0
1.59852	0
0	6.81107
7.37645	4.83879
10.8995	3.5235
11.2308	3.66044
3.53961	0
6.64403	0
12.1172	0
0	11.1299
8.88563	0
3.98124	0
5.92659	11.6694
4.35376	0
5.10141	0
6.64426	0
4.78504	6.49053
4.60035	6.80801
0	0
8.85431	4.44514
0	0
13.6644	9.96772
0	0
8.77198	7.59612
4.43523	0
0	0
5.63816	0
19.672	9.0649
2.17507	10.5669
0	0
0	0
9.45633	0
22.2517	0
0	0
5.83614	16.57
4.0349	3.92861
8.52104	0
0	6.52971
3.74501	3.14537
6.19101	4.01242
7.75391	0
8.01225	3.65565
6.06936	8.07445
5.26486	0
0	0
15.7721	3.49999
4.2293	33.9511
14.7866	3.32539
0	3.68178
0	0
0	13.0545
3.11632	0
4.93586	5.17371
0	3.33953
7.87643	0
7.94008	0
0	5.20789
0	0
18.6383	20.2783
0	0
4.39518	5.40209
0	0
8.87549	18.5885
0	7.89026
0	0
0	0
18.2917	0
33.7197	3.9503
7.76329	4.93408
3.74381	0
4.52708	3.92119
16.3923	0
3.68676	0
7.56839	6.21414
3.70783	0
0	0
6.63979	6.85553
0	0
0	0
7.19099	5.63354
18.1341	0
4.95176	2.91756
8.43673	8.01611
7.57654	5.89628
0	3.27963
0	11.2327
0	0
7.90765	0
8.54344	10.2953
0	0
0	0
0	0
9.5885	0
3.92089	0
6.1953	49.6776
2.7109	4.39337
7.13438	9.21091
0	7.539
0	9.34643
7.41993	8.65729
16.5574	6.23989
3.43724	0
4.14217	7.79114
7.92398	8.17055
5.0762	6.57266
6.3124	5.86618
7.46597	3.10331
0	0
7.25596	0
0	0
5.98658	13.116
7.03832	0
10.799	0
10.338	11.7223
0	0
4.09255	0
4.73013	0
0	3.01149
3.98363	4.95962
8.9308	0
2.84343	8.61904
0	10.5932
9.66996	16.8359
10.3244	6.44643
8.79235	8.30574
7.8768	5.84252
0	0
5.72042	0
7.15153	6.47285
14.351	4.07186
7.73089	0
0	6.15937
8.54185	0
9.23653	0
4.72778	0
0	0
15.6813	3.56358
5.05007	0
0	9.91929
11.2636	0
4.18462	0
7.28955	2.2676
12.0222	0
0	0
4.01513	5.53
0	7.95945
7.67509	0
3.93519	12.3291
6.2001	8.8627
7.32607	0
4.51131	5.33106
6.54864	10.8466
11.5435	7.86266
0	5.10519
4.34348	8.14951
11.7023	15.3716
5.18428	4.74877
0	4.18922
0	5.03234
16.6579	7.39999
3.29014	5.0083
0	7.74902
13.2617	0
4.24237	7.02672
17.9327	0
0	6.90012
18.4997	0
0	10.7687
9.05657	0
5.31015	0
4.9852	0
10.3066	5.31142
10.6819	4.758
11.5685	0
0	6.61627
0	0
12.1068	0
4.61756	5.05957
4.57216	0
13.219	0
0	0
0	0
12.4699	3.19333
38.1108	11.136
8.55223	0
5.24133	0
16.0926	0
0	14.1903
0	0
0	6.96401
0	8.54887
11.4651	0
0	0
5.79919	0
0	0
12.3236	0
0	0
10.04	4.40703
0	0
7.62031	10.2348
10.7979	0
0	5.53158
5.38634	0
0	0
5.57139	0
0	3.26303
19.3356	3.12799
2.6045	0
5.5078	0
8.04806	8.4463
0	0
11.024	6.0775
2.82425	0
4.50672	0
6.79204	9.46783
0	6.34198
20.9696	31.0112
6.43366	0
5.48016	0
0	0
6.04274	6.33843
7.41394	3.04807
0	8.98604
0	0
6.38007	0
18.5519	5.35323
12.1158	0
8.07781	14.565
6.29202	11.1062
8.05196	5.76108
6.284	0
13.3519	7.87741
0	11.6782
10.7981	0
4.06175	0
0	7.23044
6.0193	5.59255
0	9.08708
31.2546	0
6.36808	6.34657
16.5744	0
29.9753	2.13033
6.33295	0
9.35907	12.6288
8.53973	4.27414
13.8896	0
7.5716	0
9.59936	2.24301
7.41867	0
4.16502	0
3.60035	10.0521
6.58114	0
17.6058	0
0	14.5655
7.10372	9.44924
4.99409	0
19.6625	34.974
0	0
8.91756	13.7586
3.99956	0
5.06694	5.19961
5.96079	0
0	6.211
0	0
7.33821	4.97891
5.38013	4.51892
5.88659	0
13.8631	4.06279
0	0
9.99369	0
5.33518	7.38666
8.76302	0
0	0
0	6.39136
7.15923	0
8.64663	0
10.3749	0
17.3629	14.4476
8.30619	0
19.6274	3.59171
5.22347	3.88016
18.7759	7.81961
5.76842	0
13.3222	0
0	0
14.2	9.63775
2.71007	6.03124
0	0
4.5405	9.87495
3.12541	0
0	5.02062
4.21148	0
0	0
7.45667	13.4514
13.6702	0
10.107	0
4.83416	7.03535
10.3698	0
4.38436	0
3.88453	0
6.32353	0
11.6566	0
0	0
10.1776	6.855
7.97823	0
10.4455	7.86238
11.8046	0
0	4.2657
6.42858	0
3.88727	0
6.02143	0
0	0
3.78508	0
0	4.36159
7.98568	0
17.7361	0
0	5.86469
6.95054	0
1.95959	18.0269
7.31657	7.42634
5.4117	8.37154
14.5702	6.50008
8.50168	0
14.1411	38.3613
0	0
0	0
6.99008	0
7.68476	7.36534
26.8243	4.80164
5.99012	7.33461
0	4.55017
3.15618	12.1396
5.21847	6.51446
0	0
32.9581	0
2.49806	8.59005
23.3861	9.14777
15.2725	0
21.7488	0
3.10668	0
0	0
17.6275	7.15353
7.2043	0
0	0
0	6.65266
6.39479	0
0	0
6.62443	0
0	0
0	0
2.89936	0
0	3.47735
11.5764	23.6679
8.16685	0
0	7.25703
0	0
3.14968	0
0	4.15451
0	0
3.93858	0
4.40206	0
12.5124	5.71523
15.5887	0
9.28839	0
4.15932	7.09755
3.17737	0
9.35202	0
6.96105	10.4021
0	0
4.76382	12.0959
0	0
15.9688	0
11.367	0
3.63748	6.77237
8.44673	7.74609
7.46101	8.65469
10.6494	9.43693
2.69366	12.1169
0	0
11.0908	0
0	5.33717
12.1633	4.71003
6.85932	0
8.55897	4.83452
12.7239	0
0	0
9.28211	0
3.14332	0
12.9984	0
7.92495	13.3165
0	3.08733
0	0
7.58129	0
4.13046	9.60172
3.90074	0
3.20742	0
2.23734	5.19337
9.96329	0
6.98572	0
4.39886	11.6024
10.238	0
7.93254	4.89903
9.21978	17.2952
5.7663	0
9.86499	0
5.25735	0
3.5807	0
6.95466	5.12232
5.89121	0
8.96773	0
0	0
3.99679	4.2018
32.3779	0
10.8467	4.89133
6.61186	0
6.67132	0
10.2426	7.46312
0	6.50291
7.17433	0
4.90958	4.44604
12.2754	3.63283
7.69471	10.4936
0	0
5.0368	14.2184
11.0464	0
13.9634	0
0	8.63999
0	8.19221
13.4445	0
0	19.0781
18.8347	5.68964
6.11162	0
0	3.79372
6.36221	0
0	0
5.42725	0
42.9748	0
13.837	0
0	7.34227
0	6.54237
0	0
13.3751	8.44574
6.82878	9.1681
9.4032	10.466
6.06019	3.15948
10.1826	0
0	8.82382
11.4661	7.70539
3.36945	9.89596
0	22.7074
0	0
6.06536	4.47711
4.30741	0
6.89688	9.42479
10.0506	0
0	5.00631
8.9722	0
0	0
6.46324	0
8.94791	0
9.72138	8.42276
4.72946	20.6292
2.55541	0
9.17488	3.14134
7.28618	4.34464
3.90297	7.59075
3.78004	0
0	0
15.4844	9.5825
8.94669	0
0	0
0	6.4365
0	5.7786
4.43202	0
7.22127	0
0	0
0	0
26.9824	9.47771
8.68303	6.06726
8.73428	20.8028
0	26.3041
8.47463	0
5.33233	0
17.5441	0
0	4.31338
40.0077	6.15621
18.1734	0
5.75622	0
17.1448	10.4505
3.71647	5.92722
12.4466	0
21.5672	11.1506
0	0
11.5798	2.76132
0	7.31411
0	11.7616
0	6.35599
3.58285	0
0	2.5637
0	0
11.9321	5.89947
6.54282	7.08391
4.25828	0
7.42354	0
4.79992	5.8735
0	0
14.3977	0
8.21063	0
5.42222	23.8973
7.43605	0
8.05112	7.34818
0	10.1304
3.28671	0
5.7983	12.3536
4.55731	3.13756
7.22592	0
0	0
7.04584	0
8.70024	15.186
6.69776	9.74123
3.86132	2.45798
2.98889	0
5.08138	0
0	0
8.99287	10.8898
0	0
7.18836	0
5.66406	0
4.99426	0
9.98954	0
6.0423	0
4.59	15.7095
15.6107	0
6.28022	0
10.5894	13.5379
14.514	0
14.2371	0
4.85717	0
16.4229	0
11.5528	6.19226
9.92195	0
16.1587	0
11.0276	17.1854
0	0
3.88987	0
0	5.30325
0	9.84562
0	7.66362
8.28838	6.64713
7.76109	4.12401
4.16406	2.92794
20.7538	0
4.93739	5.22821
0	0
0	19.7312
6.6651	3.91862
5.48755	0
11.9745	2.96536
10.023	0
11.6022	15.3233
6.15176	0
18.7827	3.20981
0	0
15.6892	16.3079
6.5705	0
2.82935	9.92976
7.26258	0
10.798	0
6.82889	0
0	0
2.78585	0
6.02927	0
3.65536	0
10.5269	2.32135
0	0
7.80946	5.57004
4.54714	24.6286
7.4248	0
10.2883	12.5276
11.6549	0
11.0727	1.96714
3.50692	0
0	4.41742
0	2.41764
16.3503	6.06575
0	0
5.54502	14.7882
8.09739	0
3.40536	8.70589
21.8004	0
0	54.8223
8.86833	7.23885
9.17671	0
5.43163	0
0	0
9.38978	0
14.017	0
9.77029	0
0	8.20639
0	0
0	12.2402
11.3594	0
0	0
0	4.43536
15.5633	0
9.79023	18.8562
9.20628	9.76183
7.95297	15.9193
12.8385	0
9.58504	0
0	2.60545
0	0
0	5.30574
0	0
8.56508	0
7.75706	0
14.9428	8.67664
3.12709	6.72698
3.90212	0
13.0278	0
3.50105	3.73041
8.0196	2.92167
0	0
5.68384	12.3319
6.65487	11.4839
4.9464	0
8.166	0
0	0
6.81287	5.54389
0	32.2417
0	0
0	0
0	0
7.47761	0
7.04688	6.86447
4.02673	0
4.22876	3.76497
4.86841	8.18259
7.17547	0
0	0
0	0
0	4.80129
6.95627	11.5028
7.92627	0
0	0
0	0
0	6.0895
0	0
0	0
0	9.63529
6.62162	5.85199
5.43541	0
11.3829	23.6631
12.0214	0
8.00772	0
4.78484	0
0	0
5.99424	3.67359
3.08899	8.09652
11.0764	0
0	3.32363
0	0
8.45005	0
5.41708	8.08198
3.35102	0
0	4.40314
4.46513	2.5982
10.6994	0
6.45492	0
6.64226	21.2732
14.5065	0
6.5814	5.96742
0	0
11.3696	6.86149
0	0
0	6.85494
0	6.27307
7.31778	0
0	4.73596
6.26352	0
8.80462	0
5.91319	9.38726
8.2953	8.18875
8.85113	10.8781
9.33117	3.69739
5.59781	12.9964
5.14684	6.26686
0	3.27969
4.89202	0
3.92982	0
5.90651	5.24363
11.463	0
23.8418	0
4.87608	0
0	4.08411
4.71265	18.902
22.5977	0
2.57459	0
9.24994	0
41.2264	6.73754
8.03594	0
0	0
0	0
3.79083	0
13.376	0
8.19638	0
10.563	8.98485
18.6235	0
5.15154	0
5.86221	0
4.93718	19.7418
9.33761	0
0	0
6.2678	0
15.6564	14.3746
20.5968	4.35314
5.40033	0
14.8806	0
8.29489	0
9.36609	7.31846
9.71655	2.74444
0	3.17804
0	3.79719
16.7827	0
0	8.80181
8.68229	0
16.2066	0
6.17546	15.0992
14.9629	0
8.64633	12.137
27.8998	0
11.0481	2.68605
9.20861	7.7359
0	6.14877
3.02332	8.78389
11.5181	0
8.91461	18.5346
2.70466	0
5.48247	0
2.89051	0
3.04416	0
4.15669	0
7.14859	0
9.60674	0
9.8797	0
0	6.2033
7.01851	0
7.49252	0
8.35616	7.48471
5.47141	4.20969
2.75828	0
3.46299	0
0	2.57623
6.85484	0
5.562	22.2611
3.29199	3.41105
0	4.50406
0	7.35714
8.37021	4.193
16.3849	11.1381
43.6558	6.31565
9.49714	0
3.4272	0
20.4695	12.1201
8.37122	11.2103
4.15847	0
4.52242	7.34981
11.9792	0
10.2509	0
15.1274	0
2.95067	5.69308
0	19.179
7.33053	24.0567
4.58881	0
0	0
2.91009	0
3.69447	10.4954
17.3082	0
21.9486	0
6.03503	6.62051
0	18.5885
7.79142	18.1918
12.2581	8.45133
0	0
0	9.11788
7.50899	0
0	0
0	6.84611
23.4395	8.79857
3.20001	4.22815
4.76719	0
6.04989	0
11.2257	0
11.0936	26.3011
0	12.7935
5.66635	4.27335
0	0
9.57896	3.13658
7.32055	0
8.08057	0
0	6.3644
9.63073	7.48486
6.90275	5.72026
6.28188	4.0435
4.42689	0
6.65768	0
0	16.7712
0	0
0	4.61985
0	0
13.6832	0
0	9.53949
3.29224	2.71225
13.3791	6.98698
0	18.3041
4.55982	6.0759
16.3519	2.39312
8.81821	5.54002
9.89383	6.66301
9.9086	3.77056
4.20484	10.745
0	0
5.64061	0
0	5.59386
4.65127	0
16.2366	0
0	4.08517
5.20152	4.9463
11.2438	6.37968
14.688	0
0	8.67325
0	6.26247
6.7164	6.81948
11.5017	3.19578
7.17421	0
6.345	0
0	16.5694
3.92486	10.3801
5.31406	11.2953
0	6.58479
3.57647	12.7069
14.9553	3.82935
9.72354	0
10.7383	3.20443
3.83046	0
4.93838	0
3.91649	0
6.40364	0
0	8.34447
6.44919	4.62224
0	0
6.20039	7.02507
5.39596	5.83271
17.1958	0
6.21796	3.61922
10.5656	7.66341
6.28667	0
0	4.42634
0	0
2.71872	6.21437
6.35111	0
10.7414	0
16.3297	5.22821
0	0
3.23042	2.24548
21.7009	4.60401
11.8841	8.43342
1.61495	0
5.53549	0
15.9963	0
2.76093	0
0	0
0	7.39254
12.5997	0
3.72977	0
19.7393	5.14924
0	0
0	0
12.6351	10.0325
15.7411	0
3.7727	0
15.1268	0
0	6.58746
3.72453	7.02394
5.19679	3.80081
0	0
20.479	0
63.3743	7.96706
0	2.67935
0	0
16.5993	0
9.91725	0
11.9468	34.9316
12.6931	9.99606
6.53365	0
0	8.94992
3.47822	0
5.23537	0
15.1132	7.23847
4.72937	0
0	0
0	0
7.48082	0
10.1214	0
14.4999	6.65739
0	15.165
10.4719	0
2.482	0
0	11.3579
7.34072	0
7.52423	0
0	0
7.00161	6.65069
19.2457	4.42389
0	10.4698
9.83583	0
0	0
3.63419	12.5234
7.75406	0
7.64651	7.26441
8.46835	5.7641
16.7279	6.83666
8.99331	10.5542
7.31908	0
12.4884	5.14799
5.42785	3.76252
10.4754	6.40365
17.4731	0
3.06537	5.34016
0	0
6.32743	0
0	0
11.3566	12.1833
11.1091	5.27308
0	17.7392
16.412	0
2.55401	0
8.39877	0
2.71344	0
0	8.74697
4.14919	0
0	0
0	0
0	8.45217
7.67057	0
0	3.2197
13.7064	8.99178
9.04748	0
0	11.3815
7.52927	0
0	0
13.9113	0
6.79818	3.39774
0	4.30731
3.69593	5.51547
0	4.0129
0	0
0	9.94819
0	7.73363
8.89193	5.26495
5.38416	0
4.57562	0
0	10.3263
6.26475	7.3556
0	4.1605
15.2052	8.24795
5.25908	3.94685
0	11.1314
0	4.68066
22.5463	4.81519
17.764	0
4.3646	6.07762
17.6367	6.43566
14.4579	13.0117
8.08711	2.90027
7.12335	0
0	6.54449
6.42738	0
9.43057	0
4.60941	0
2.48225	0
2.86009	7.79898
7.61886	4.68489
6.21421	19.2426
3.42392	0
12.6705	0
5.60379	4.88859
11.5288	0
25.0061	0
0	0
6.20514	3.42057
0	7.02638
6.07673	0
0	0
5.694	10.2128
11.0773	0
0	0
6.85182	0
0	0
16.3378	0
4.23813	13.2071
7.51427	3.72956
0	4.04607
15.8057	0
0	3.43357
0	5.35932
0	13.1601
22.9541	3.01033
0	2.87975
3.71016	0
0	5.51576
5.84203	2.96482
3.78255	8.00201
10.3167	6.15035
0	4.7111
12.7083	1.84468
8.23849	4.117
6.03781	2.79823
9.65271	7.78884
7.18615	3.09671
5.24964	5.17302
22.5393	5.88538
27.1093	0
0	2.21278
4.59648	7.74945
5.13683	2.94743
5.7211	2.59368
4.95873	3.07636
4.81132	4.72745
7.2231	8.87392
10.3639	2.21702
0	5.826
23.3984	4.93857
9.29218	2.59662
4.46934	14.4186
12.2218	8.51585
6.7678	8.47254
15.6031	2.00938
9.47723	0
5.65108	8.2641
4.06745	8.7756
9.68596	6.6643
12.6214	0
9.13044	5.44268
11.8207	2.0529
7.56628	5.05058
8.93198	3.6953
7.26658	4.17764
13.3904	10.1937
9.04091	5.78574
4.35808	0
0	0
0	0
0	0
14.7868	2.84368
0	2.87316
9.71805	5.96392
0	0
0	8.29155
10.5397	3.01717
0	6.85664
3.78581	0
19.928	0
18.6408	3.9871
5.71877	4.77802
26.4206	0
3.91233	10.7187
5.42519	2.37257
3.28013	3.79526
8.47304	7.66305
0	4.47512
0	6.21933
9.33722	4.96929
3.54458	4.23653
0	0
0	5.50622
0	0
9.70339	5.34574
29.2083	0
6.75934	5.73388
0	4.67847
11.7028	7.16537
5.64856	4.79767
5.52783	7.0922
0	6.92742
20.1265	6.52271
0	0
7.28493	1.02081
0	9.01382
0	2.08099
7.72723	1.58098
5.98699	9.98212
0	9.03395
4.63893	2.54646
9.71961	0
8.07895	0
8.76944	5.87862
0	7.75414
8.52116	2.69484
4.27212	7.32691
12.0384	13.6231
9.24052	5.5946
10.6873	6.90166
6.75125	0
14.9246	9.02293
9.18044	4.33908
5.16499	4.84307
9.27837	6.71543
6.22767	0
4.38892	3.74411
0	3.03726
2.53752	0
8.58333	2.01163
7.23098	0
10.4934	7.33648
7.06016	3.14358
0	4.02039
0	3.75511
4.99467	4.31387
9.85368	10.6589
20.677	6.37639
11.5985	5.62564
6.63874	0
11.1423	0
0	8.93955
0	0
9.42249	0
0	4.71238
0	6.46179
0	3.2846
6.67674	0
0	0
18.1062	4.60174
12.8589	0
0	2.02126
0	1.64401
4.85489	2.32757
8.08142	5.10769
0	0
2.71989	2.10911
0	4.73799
0	2.93433
4.71094	2.98193
8.02234	1.99797
4.61632	7.81701
9.97488	7.65236
0	5.97978
2.82723	4.73936
18.6106	0
5.57832	3.56101
8.43461	0
6.97441	0
7.90133	13.0562
0	6.235
3.04475	2.04278
0	0
0	5.20736
4.45045	0
3.91076	0
28.8563	7.10912
5.99451	7.81684
4.68818	0
11.953	7.72829
0	0
0	13.4177
20.0461	0
0	8.34427
0	4.76711
6.27179	3.0532
0	5.43558
11.3592	0
0	5.02157
7.59269	9.48254
16.2386	6.14344
2.36819	7.16632
6.97077	4.96185
5.51874	10.8918
11.6134	0
18.8452	0
5.19514	0
0	5.1158
10.8603	5.40255
8.42747	4.20958
2.48352	0
0	0.896006
2.97571	2.10581
0	0
4.55395	5.05632
0	4.97694
2.63419	0
0	1.86738
0	6.60298
3.30744	0
3.87065	6.41536
4.41771	3.08237
0	0
18.5309	8.81462
0	6.84109
6.03099	0
2.91704	4.49252
2.54528	5.98234
3.96078	4.66106
5.87302	7.39935
6.33068	0
0	1.64585
0	0
6.2806	5.66747
6.84828	7.02406
2.39351	9.825
0	5.50046
0	4.66424
0	0
0	2.86302
0	4.28285
5.99042	0
0	12.5478
0	7.68101
5.74766	7.07292
4.37557	2.58301
6.73019	1.16135
0	1.79486
5.28702	7.54291
3.43116	6.08732
0	0
2.134	0
0	2.13328
0	4.12881
0	2.58878
2.57733	3.4439
0	5.19668
0	2.84481
0	6.61826
0	7.9547
2.08613	9.29255
0	7.4619
5.17041	0
0	3.23166
0	0
3.31064	8.3775
0	5.58959
0	12.3064
6.00141	4.02916
7.85991	15.5736
5.28618	0
9.27018	8.84687
0	5.40166
0	3.07996
0	0
6.6195	0
8.46995	0
6.24932	2.45248
0	7.24712
1.83236	5.72076
6.90904	8.15522
0	6.51785
0	0
5.24686	2.30089
0	2.33644
5.39506	3.61985
0	2.94873
4.53172	3.14989
6.27371	8.65609
0	0
4.93931	7.85656
4.78807	9.14029
38.7833	3.6102
0	2.32489
0	4.07343
0	0
2.39734	0
2.5736	1.81417
15.7347	6.41863
6.52766	1.92513
0	5.05635
5.96871	4.28805
0	4.75883
2.69422	0
0	4.19672
1.72181	0
4.14851	1.9602
3.31209	9.08745
4.0574	3.11769
0	8.35587
6.35901	8.0112
0	5.09085
7.22263	4.46443
4.70971	4.90176
0	2.59092
5.5007	3.8823
0	9.52249
5.1863	4.14993
0	1.61511
0	5.56056
7.90102	3.57461
3.29369	6.90247
2.99767	3.44547
6.73525	2.76425
9.0176	0
5.90576	3.92647
1.61449	7.02366
18.6208	9.30245
0	4.05327
0	0
0.882403	5.70318
9.0387	0
4.09318	2.44537
2.0288	6.71033
0	3.51013
9.94164	4.86141
1.76888	0
0	4.88714
5.38873	4.25596
0	1.3824
5.24004	6.27884
0	4.82109
0	0
5.11959	3.36722
0	6.9017
0	0
0	6.73489
0	2.18704
0	2.21009
7.29936	1.5371
9.59361	8.55619
10.6621	6.85227
0	1.6123
0	5.16754
1.35989	8.19572
4.0758	7.61882
0	0
9.70897	9.14221
9.33697	4.98495
5.36706	5.54591
7.02777	5.03596
4.00063	0
0	0
7.93245	0
4.7268	5.86291
0	4.41545
7.30288	5.13346
0	4.2805
6.80911	0
5.00305	2.64223
6.66402	3.13907
7.8626	10.0286
0	3.38111
7.1845	5.3531
0	0
4.30256	9.14667
0	6.02527
7.78678	5.17422
0	2.54455
11.0202	11.5519
0	0
0	8.35779
8.808	6.44629
0	2.99221
0	0
17.6064	4.95412
8.76221	6.07807
0	0
4.07104	5.22283
2.78928	2.50421
0	1.89518
5.53505	0
6.44992	8.97081
0	1.93921
2.53022	5.73757
4.03896	0
3.42476	11.259
3.93619	3.02593
9.33193	3.81054
8.2524	5.44041
4.20999	3.69364
14.2895	3.09419
7.16366	0
2.12112	7.42581
0	0
9.51817	0
0	0
0	0
0	2.82389
0	3.45465
1.33911	8.62948
2.38802	0
7.40098	15.0158
7.59973	0
0	0
3.51069	2.75375
0	5.06685
4.00148	4.2658
0	0
0	8.27979
4.75452	7.56587
0	0
0	2.84579
13.8698	0
0	2.99728
0	5.64476
3.97581	3.18302
2.75735	7.81387
3.18002	6.02098
4.98455	7.34846
0	6.17766
4.31512	0
3.19805	0
2.92673	14.3395
1.98022	0
7.74838	0
32.4817	0
5.09055	3.52734
0	5.50634
4.18151	0
8.04586	0
0	4.81508
8.68393	3.39914
4.76033	8.44769
5.69449	5.7757
1.72145	5.81047
5.64107	0
8.99506	12.2529
0	0
0	4.6997
0	3.52063
1.57055	3.97074
7.80559	0
5.2982	4.73336
0	6.34186
7.09297	0
0	7.0016
0	0
4.6341	5.82802
1.98052	0
1.50446	0
0	5.97792
7.35453	0
0	3.19073
2.43968	8.22287
0	3.3436
0	5.89248
0	12.8616
3.43076	2.8784
0	6.27782
3.4582	2.88178
3.92094	0
0	0
0	1.62376
4.17451	8.0967
0	6.57247
2.49504	2.98141
0	7.22698
5.35541	0
3.73692	8.70036
0	0
0	9.87356
6.03381	0
7.12416	11.4607
6.00981	4.1685
4.1248	4.14725
0	0
0	0
1.63515	7.2988
12.8822	5.74779
6.78811	4.26642
0	0
0	5.30947
0	1.54767
0.892602	0
0	4.43982
7.27604	8.14175
4.61698	5.71536
0	2.88684
9.8844	8.58263
12.361	13.5259
0	0
2.54465	7.54131
9.85589	7.535
2.60769	0
7.81099	0
8.88012	4.1666
7.47954	2.0563
0	2.90308
2.58636	2.62121
0	0
6.32201	7.41923
0	0
5.95296	10.2252
0	11.4422
0	18.9578
2.24255	0
0	2.73169
14.5341	0
0	1.66431
6.76991	0
0	5.51243
4.51253	3.28442
0	4.42793
2.76315	2.35643
0	0
4.85273	2.42242
4.32002	0
0	2.29213
0	3.74953
4.0828	4.43559
2.02588	2.472
6.77218	5.98821
5.57857	0
4.90173	5.56667
0	3.3343
0	6.15134
7.92436	6.97334
2.97561	2.02318
6.08389	0
0	0
5.79095	15.3461
2.4359	3.75143
49.3054	0
8.0845	5.65835
6.1318	16.7795
4.99138	0
0	0
0	0
0	5.46705
0	0
4.42855	10.4124
0	0
4.87783	8.83784
6.68712	0
0	3.28978
0	0
0	2.61557
0	0
5.76909	3.01053
7.42874	6.77166
5.93509	10.3678
6.97431	7.56644
3.65736	2.96282
3.19636	2.57447
4.74831	4.82831
0	7.20757
0	0
2.62547	9.42371
4.82166	8.30051
7.29002	3.77143
5.71754	3.39325
1.388	2.23318
1.94357	6.44299
6.04931	0
0	6.88798
4.00312	10.3299
7.01639	0
0	4.47022
3.76703	0
0	2.08499
3.87897	8.62091
8.20409	2.87048
3.51587	0
6.23669	0
3.08229	7.17036
2.72638	3.12309
5.15766	0
0	13.3093
3.1903	5.07556
0	0
7.92297	0
3.68483	7.13719
7.57614	9.2509
3.65344	4.40722
11.3852	0
4.14964	0
0	3.53639
0	4.59787
0.800223	8.12308
0	0
2.71613	6.29408
4.68879	2.66841
7.12182	3.87044
0	5.98325
0	8.98479
6.78248	3.22508
0	2.20253
5.69173	2.54235
0	0
0	5.28395
0	0
0	0
25.3476	3.15747
5.89102	3.96796
3.22891	6.44947
10.0494	5.9849
6.09876	6.55465
0	0
3.20413	3.38379
1.97215	0
0	0
8.07093	4.05401
23.5837	3.54666
0	2.73393
0	5.76777
6.0232	3.74063
0	13.0517
0	8.87136
0	0
0	1.97964
7.7264	6.42426
0	7.96192
6.02841	7.53468
4.40439	0
7.65999	7.0458
4.29764	0
0	2.68841
0	0
0	5.8464
0	3.08381
5.76551	0
1.22101	2.02
2.77337	2.54428
0	4.81322
0	0
2.30108	5.19614
2.25458	2.48
2.31601	0
5.96646	0
9.23495	4.78268
0	8.36939
0	0
0	6.99113
1.60547	0
5.44038	8.43435
8.01481	0
0	0
0	6.09882
5.19518	8.64732
0	10.3127
0	3.25144
0	5.98346
3.37451	5.08298
3.88109	5.31233
0	2.97536
0	4.59543
0	4.83608
0	5.71389
3.28057	2.51711
3.53362	1.94938
3.08464	0
0	0
0	0
7.89925	0
3.65045	5.47322
4.0593	0
8.68705	5.11075
4.99716	4.28318
0	5.44347
0	5.89725
4.82562	8.10452
6.22447	0
7.33386	5.25471
4.62809	5.52857
0	4.67686
0	2.38011
7.58748	4.94569
0	4.44083
0	7.30117
0	7.25823
0	3.01003
4.33241	5.00944
4.24436	12.5197
4.35435	8.22657
2.88267	4.63977
5.65616	9.09262
3.20007	3.27884
4.51245	3.46116
8.82533	5.02044
0	0
10.1924	0
7.42346	4.86029
0	5.34822
3.76758	13.2817
5.98689	0
3.14556	0
4.47759	0
0	0
3.98474	6.99108
7.63131	3.04914
3.29775	0
4.35284	4.98572
8.16453	0
0	3.01072
0	0
5.17623	0
4.78833	9.30815
7.44522	0
2.99721	2.57477
2.34735	0
0	7.66052
0	2.62302
5.09795	2.69996
3.64858	7.30361
0	7.53869
6.9641	4.09576
5.04104	2.25171
4.87113	8.10017
7.3224	6.01703
1.07824	0
1.63622	1.80134
6.35482	0
0	6.35727
10.4565	8.10277
2.54173	1.45194
0	6.8975
1.41733	8.78371
0	0
3.67152	7.65721
5.07947	2.92041
6.08812	8.14964
0	12.9107
1.3847	0
1.87913	0
7.49558	4.5128
4.28865	4.58727
2.10898	0
0	13.0623
0	4.0229
0	2.09588
0	3.10937
10.9395	1.37047
0	3.48872
7.00751	3.88649
9.18871	3.82697
2.45772	6.56937
0	0
5.28279	2.69925
16.615	5.05991
0	3.92855
4.7602	2.59443
13.0274	8.74989
0	3.66111
7.08184	3.58405
13.4221	6.72605
0	3.16178
0	7.99521
6.75282	1.65695
8.40278	5.78481
8.24885	2.44191
0	3.00031
9.33162	4.22492
8.86265	6.51182
15.2404	4.76251
5.90318	1.99981
6.24075	14.3488
3.12242	4.27032
7.79843	6.45794
2.5274	2.91214
8.78047	2.51219
9.33581	0
5.86247	10.054
0	2.95894
5.90771	4.7443
14.5519	6.16962
0	0
7.929	0
9.98604	4.79062
4.75846	3.41978
5.00494	9.16589
7.89497	4.63371
10.3503	6.62116
12.8242	6.16942
8.95763	4.79218
3.77569	3.51334
10.2653	3.77452
5.67948	5.87394
0	4.61508
0	5.37931
9.31265	11.753
3.71497	0
0	0
0	2.74632
7.47466	4.26334
3.9405	3.86857
1.96124	4.31262
2.83656	2.73485
9.12015	2.70361
7.64425	2.0618
1.62423	6.91843
8.96541	9.68872
0	4.60261
6.42153	7.32256
6.39029	5.88257
7.62974	0
0	2.61845
5.40478	0
4.22195	4.13573
13.4256	2.70139
9.113	7.83173
8.86286	0
0	1.73325
5.22646	11.0122
11.4835	0
8.93524	2.49867
0	4.56601
8.18579	4.56718
1.67558	1.94803
6.13778	3.97417
2.2112	2.69428
0	3.97248
0	2.36437
13.9739	3.78843
12.2105	2.3249
0	8.12199
7.03561	4.21511
4.96226	0
0	2.85932
0	4.66525
5.73691	8.25182
5.21144	3.9468
0	5.44564
8.99574	0
3.65063	5.11541
0	1.31979
0	2.02534
0	6.15288
7.03184	4.1822
4.82485	3.78892
13.9529	3.3208
3.65675	1.985
7.24223	0
9.21229	0
0	10.3018
7.73656	0
0	8.26632
4.48835	12.8818
0	1.43274
6.86191	2.67368
0	7.79739
4.578	4.79417
10.1613	6.44482
3.89082	6.30926
7.44497	5.45174
5.64469	7.12493
0	0
8.78454	8.31238
0	5.87139
7.46539	0
1.65153	7.04269
2.02817	9.76577
0	2.87963
4.58207	3.12084
6.5994	6.73499
5.99673	0
0	0
14.4635	3.3593
0	0
0	12.7333
5.00248	5.71286
7.26034	4.35495
3.55666	4.26376
5.48852	2.22186
5.22267	4.4605
0	3.51085
0	4.46666
3.58879	8.95682
25.546	6.06294
5.66814	5.51252
7.82212	0
2.48673	6.75988
5.27432	4.9158
8.20857	7.10472
0	5.98271
4.56474	0
6.56083	0
4.01	0
2.6168	7.90319
10.438	5.28027
5.51025	2.02384
9.24995	8.64423
5.19351	0
9.65314	0
7.42347	7.3244
10.1749	3.67653
6.59027	12.5234
5.33775	5.32786
9.40632	1.73444
6.319	2.4239
6.72562	10.5647
8.36759	4.51375
5.25451	5.76477
0	0
2.9085	0
11.227	7.98393
3.19417	4.6252
7.40732	1.91598
4.42239	0
4.15071	6.03764
5.96366	5.93242
3.60589	1.95418
7.6988	3.80165
0	2.9654
8.09204	4.01071
0	6.93841
5.33946	0
0	4.27382
5.75299	5.24231
7.8835	1.57519
4.33075	4.55919
0	7.89315
0	0
6.67756	6.54034
15.0939	0
13.0233	3.68293
2.42066	2.27741
7.98027	6.46115
0	7.48333
6.23894	1.65428
0	13.1136
4.05495	3.58576
0	3.38315
4.24249	4.06508
4.25775	6.24276
0	3.09215
7.51164	8.64172
6.37384	13.1885
6.96594	2.57092
8.54278	0
5.22977	5.89761
5.27611	4.24628
3.21722	0
0	0.904452
15.7279	0
0	6.04172
18.571	6.30319
0	0
5.55488	2.46591
0	0
0	2.98787
5.43152	6.65621
7.54782	0
3.07504	4.57649
2.90996	7.59999
5.01948	9.24215
[truncated: 21,120 more rows]

## Sheet: Figure 1 G
CellAge Score							SenoMayo Score							Senescence Score
BASAL_CO	BASAL_CF_DF508	CIL_CO	CIL_CF_DF508	SEC_CO	SEC_CF_DF508		BASAL_CO	BASAL_CF_DF508	CIL_CO	CIL_CF_DF508	SEC_CO	SEC_CF_DF508		BASAL_CO	BASAL_CF_DF508	CIL_CO	CIL_CF_DF508	SEC_CO	SEC_CF_DF508
363.507	393.572	249.835	249.528	236.952	319.218		221.334	147.31	71.7216	63.8974	113.305	93.7234		13.0004	0	17.3976	3.72956	0	3.43357
295.239	334.728	428.699	205.667	288.08	327.284		117.589	152.587	134.824	66.8086	121.171	185.536		10.4137	13.2071	8.82783	4.04607	4.11543	5.35932
359.556	327.755	198.664	232.56	287.211	296.457		206.757	191.979	106.469	70.6256	142.691	118.175		17.7562	3.01033	14.9253	0	0	13.1601
596.082	360.69	260.922	202.75	346.801	235.321		227.847	125.816	109.679	67.2888	141.462	103.111		13.2258	0	10.6777	2.96482	20.7323	2.87975
327.216	333.977	314.784	268.534	231.133	288.587		106.885	155.084	128.509	61.2673	55.9045	112.202		12.3005	5.51576	6.64403	5.17302	7.11526	4.7111
320.581	338.569	294.825	238.156	296.339	226.98		130.622	159.322	102.579	75.0629	138.708	113.232		7.02707	6.15035	6.64426	5.88538	5.27241	0
298.609	368.854	247.637	261.539	271.515	285.917		135.684	146.232	96.3853	98.5444	89.0719	132.551		6.06102	1.84468	7.75391	4.72745	0	2.21702
343.098	370.669	252.779	275.632	246.167	286.439		156.821	194.552	101.913	65.9135	105.818	79.4669		6.4634	4.117	0	8.87392	5.71981	5.826
342.714	318.582	334.097	249.734	167.122	308.857		202.153	159.226	130.007	77.3469	42.0808	177.364		3.45946	2.79823	15.7721	2.59662	0	4.93857
491.093	297.591	242.285	205.776	275.446	282.687		313.412	123.178	139.429	60.411	116.698	100.072		9.91321	7.78884	18.1341	8.47255	7.49789	8.29155
384.947	320.797	234.892	218.654	275.911	256.252		215.666	171.364	120.457	88.7891	161.171	142.768		6.65279	3.09671	8.54344	8.7756	21.0853	3.01717
461.542	303.601	279.676	237.972	304.077	238.015		321.133	95.6701	101.817	74.6182	117	161.096		17.6524	2.21278	5.98658	2.05289	12.785	0
325.161	397.546	270.841	276.733	230.612	312.423		167.933	139.969	99.3074	69.8777	72.404	123.549		17.0662	7.74945	0	5.05058	1.59852	0
365.107	317.642	278.778	252.524	270.122	364.793		109.98	149.258	110.057	60.6513	125.542	154.528		0	2.94743	7.32607	3.6953	11.2308	3.9871
376.986	305.94	285.348	240.248	299.86	233.942		167.105	151.926	104.398	74.7664	124.954	125.987		0	2.59368	0	10.1937	12.1173	0
303.508	333.421	331.564	250.924	279.219	250.553		118.513	192.131	141.87	88.9486	87.5218	174.252		11.6423	3.07635	0	0	5.92659	0
381.106	280.601	344.953	200.75	261.9	305.488		193.128	85.3603	154.815	63.2694	241.336	105.965		16.5375	14.4186	5.31015	0	13.6644	1.58098
683.346	364.875	184.566	210.205	217.484	232.223		328.957	150.738	96.2978	60.8735	47.7453	122.93		23.3397	8.51585	0	2.87316	4.43523	9.98212
426.116	333.161	267.215	197.122	136.932	264.089		236.218	169.794	88.8213	66.6551	87.9149	140.448		15.2504	2.00938	7.62031	5.96392	0	2.54646
321.843	233.866	285.136	298.027	289.146	275.229		140.279	44.1566	97.6567	89.8824	162.699	167.072		0	0	0	4.77802	2.17507	0
317.441	365.438	242.922	277.537	346.483	308.65		162.668	171.483	182.279	76.99	41.5589	163.59		4.51729	8.2641	20.9696	10.7187	0	4.33908
363.905	332.866	381.262	226.706	367.296	319.294		197.107	181.211	177.02	75.4989	177.841	133.222		5.01244	0	7.5716	3.79526	0	3.03726
375.57	311.194	241.526	261.096	329.03	233.911		157.777	123.985	131.689	76.5824	117.341	123.654		0	5.44268	13.8631	7.66305	5.83615	0
587.192	374.222	380.024	238.794	245.364	372.694		332.069	158.305	179.752	76.3875	95.1984	172.983		16.5361	4.17764	0	4.47512	0	2.01164
510.19	307.201	306.306	230.802	270.696	233.444		343.869	178.123	95.4114	69.345	100.652	67.1163		9.62492	5.78574	18.7759	4.96929	6.06936	3.14358
355.622	324.88	294.714	216.65	201.365	325.136		155.185	193.436	101.51	60.9885	81.636	91.3726		7.69704	0	4.38436	0	0	5.62564
418.969	357.174	280.66	275.073	238.832	306.872		269.659	152.232	80.8242	66.0065	114.296	92.3711		13.6612	2.84368	10.1776	5.50622	0	0
336.523	376.217	233.937	225.64	186.453	243.8		198.751	140.676	96.2586	60.2689	118.326	119.384		0	0	7.97823	5.34574	0	0
296.743	331.079	217.592	261.962	224.809	266.303		103.94	135.328	105.902	82.2319	241.179	60.0014		6.01145	6.85664	0	4.79767	0	1.99797
499.215	315.646	258.799	259.346	271.376	329.645		229.331	174.364	155.202	59.8625	151.609	158.918		0	2.37257	0	6.52271	0	7.65236
259.496	317.266	292.103	219.825	310.952	253.771		147.948	169.378	125.378	39.1036	299.795	79.4557		0	6.21933	4.40206	0	33.7197	3.56101
328.244	332.261	280.218	254.124	433.692	190.336		148.901	169.945	94.3651	79.2591	288.32	99.3372		10.0901	4.23653	0	9.01382	16.3923	0
338.699	305.335	288.301	227.242	268.476	344.161		127.489	127.381	107.659	79.9194	99.2035	158.255		7.40016	5.73388	7.93254	9.03395	3.70783	0
311.628	358.241	225.513	238.296	239.841	267.34		161.392	171.485	120.767	69.5389	88.7197	160.169		8.70902	4.67847	0	7.75414	0	0
331.631	365.091	356.066	274.027	317.186	308.984		203.739	159.751	134.264	73.5447	48.6572	135.525		0	7.16537	6.46324	7.32691	7.19099	0
431.544	333.57	429.473	301.547	265.928	212.3		220.723	192.316	129.415	65.2996	82.0056	101.328		0	7.0922	40.0077	13.6231	8.43673	0
492.663	342.035	521.969	222.73	194.864	236.616		209.646	165.058	173.235	71.0019	79.2344	95.0605		0	6.92742	17.1448	6.90165	0	0
343.747	302.823	310.145	219.564	221.433	277.703		169.531	156.977	109.534	69.4434	112.103	127.076		5.08591	1.02081	0	3.74411	0	7.39935
379.603	367.99	214.25	221.593	262.599	345.817		213.921	174.937	63.645	69.0747	32.9119	143.512		8.29877	2.08099	7.18836	0	0	1.64585
353.812	346.868	319.663	214.96	230.316	283.071		208.746	140.756	120.343	83.0855	93.6656	125.453		10.6159	0	14.2371	7.33648	0	5.66747
312.066	365.296	542.163	179.493	281.86	328.912		144.399	181.938	197.618	68.4674	113.577	110.423		3.27747	5.87862	15.6892	4.31387	3.92089	2.86302
344.4	295.879	279.019	207.527	318.096	297.187		133.077	175.497	135.962	42.0949	168.394	132.02		7.33068	2.69484	6.02927	10.6589	6.1953	12.5478
359.294	366.38	398.507	230.057	216.651	322.305		220.515	159.96	117.329	70.2966	75.1949	134.966		16.8805	5.5946	15.5633	8.93955	0	6.08732
311.979	323.857	260.059	234.922	225.94	341.124		134.838	153.793	95.5311	64.8471	95.7106	71.0662		2.76071	0	9.58504	4.71238	7.41993	0
245.906	383.247	405.416	254.293	208.359	215.861		259.659	169.648	136.457	59.9132	109.548	100.674		0	9.02293	0	3.2846	7.92398	0
308.089	341.38	275.81	248.72	206.619	275.079		167.646	130.808	66.3178	59.9979	76.0289	99.2939		7.37645	4.84307	3.50106	4.60173	0	7.4619
483.963	373.809	198.68	231.9	366.009	426.442		255.198	242.153	88.6396	75.4506	80.0391	91.6905		10.8995	6.71542	7.47761	2.02126	0	0
319.544	370.786	276.448	241.206	289.038	328.947		153.831	127.786	119.756	58.6598	109.907	143.122		3.53961	0	11.3829	1.64401	4.73013	12.3064
360.941	354.311	249.594	286.33	242.051	342.055		184.482	217.045	67.4935	78.0297	96.2114	195.845		0	4.02039	0	5.10769	0	15.5735
342.585	356.197	246.709	216.938	335.892	351.597		122.734	170.807	44.562	77.7119	143.516	139.883		8.88563	3.75511	5.91319	0	3.98363	3.07996
292.058	354.889	312.495	234.821	318.824	352.601		142.448	153.474	89.5433	63.1075	137.49	146.372		3.98124	6.37639	0	2.93433	8.9308	2.45248
380.946	351.859	421.086	275.474	313.031	371.017		160.076	119.404	261.424	73.2229	225.198	188.446		4.35376	0	18.6235	2.98193	0	0
319.281	282.55	220.473	215.497	275.538	260.127		172.449	156.978	78.5777	61.2889	71.137	103.05		5.10141	0	15.6564	4.73936	7.8768	3.14989
316.067	360.953	401.402	249.319	252.694	296.489		121.686	203.726	118.194	58.019	95.7734	92.8774		4.78504	0	0	2.04278	7.15153	6.41863
304.861	297.215	258.545	271.101	285.006	278.053		168.881	114.524	103.387	69.6704	115.474	114.751		4.60035	6.46179	0	7.10912	0	1.92513
361.126	347.14	198.456	207.804	186.542	268.502		140.882	151.776	144.929	74.5859	67.5983	86.9187		0	0	0	7.81684	0	0
349.44	351.073	289.166	196.159	292.909	290.8		188.35	132.09	117.424	66.3684	113.409	139.973		8.85431	0	17.3082	7.72829	4.18462	5.09085
274.087	303.521	256.447	272.753	298.461	295.579		114.371	143.49	110.868	64.8679	108.901	134.233		0	2.32757	21.9486	13.4177	7.28955	4.46443
504.503	336.813	179.053	240.145	339.64	296.125		453.658	139.248	121.668	62.1815	129.845	140.093		0	2.10911	0	8.34427	0	3.8823
306.502	370.781	289.945	258.637	336.747	289.623		84.4946	186.95	81.7307	45.3527	147.19	116.663		8.77198	4.73799	9.57896	4.76711	6.2001	1.61511
300.204	351.797	244.113	253.369	283.59	300.977		108.982	155.429	90.5351	69.5088	131.541	123.879		5.63816	7.81701	13.3791	3.0532	4.51131	3.57461
612.702	349.552	294.887	223.719	280.086	382.577		319.611	170.974	224.666	73.7573	153.794	179.301		19.672	5.97978	0	5.43558	11.5435	0
290.928	304.886	199.07	221.421	250.668	250.285		145.323	143.679	86.5166	61.2333	86.1165	68.6389		0	0	10.7383	5.02157	0	6.71033
293.365	193.773	244.658	222.436	327.82	295.671		138.615	79.2979	107.416	48.1264	161.264	122.702		9.45633	0	2.71872	9.48254	11.7023	4.86141
442.029	346.593	353.9	252.251	295.691	283.038		200.844	170.397	177.714	65.6532	222	159.851		22.2517	13.0562	16.3297	6.14344	16.6579	0
305.455	336.305	265.775	310.033	261.472	282.78		153.012	164.425	92.94	73.341	86.588	74.6409		4.0349	6.235	19.7393	10.8918	0	3.36722
353.796	345.995	270.458	266.904	256.042	237.713		143.24	150.288	244.664	76.69	36.2926	156.648		8.52104	0	16.5993	0	12.1068	0
336.681	348.061	303.791	275.7	254.047	261.295		132.815	161.739	31.4158	57.898	233.3	139.569		3.74501	5.20735	10.4719	0	0	0
300.376	307.582	198.963	236.841	321.722	296.526		151.712	226.638	136.683	63.54	125.807	176.278		6.19101	0	7.34072	6.60298	12.4699	5.03596
348.143	339.323	348.68	198.174	278.252	331.604		132.2	161.252	137.298	73.9815	89.1111	89.0558		8.01225	0	19.2457	0	16.0926	0
322.654	234.147	287.192	257.634	246.492	303.899		160.065	69.742	134.557	84.6133	110.398	154.398		5.26486	0	0	3.08237	12.3236	4.2805
369.658	331.529	236.899	267.748	371.622	257.283		153.474	192.732	150.246	89.6576	207.823	100.298		4.2293	7.16632	6.85182	8.81462	0	2.64223
312.474	260.043	300.336	219.537	287.35	316.352		124.156	160.973	124.792	68.9028	211.756	143.273		14.7866	4.96185	4.59648	6.84109	0	9.14667
281.132	344.458	294.62	175.063	169.84	287.119		103.168	178.636	129.676	70.2168	52.0842	138.37		3.11632	0	4.06745	0	19.3356	6.07807
328.278	304.69	254.336	258.346	304.618	284.568		123.025	191.992	134.248	73.2938	136.272	98.4705		4.93586	0	0	5.98234	0	5.22283
383.681	386.562	316.671	256.335	272.152	273.562		255.362	175.624	124.511	70.0483	157.295	90.0858		0	5.1158	0	7.02406	5.48016	1.89518
320.378	285.476	345.63	247.735	266.676	320.323		138.644	81.4834	119.68	58.7234	41.237	114.37		7.87643	5.40255	5.98699	9.825	0	8.97081
310.709	386.779	273.91	213.75	320.787	234.881		188.743	121.579	160.298	54.1062	90.1821	109.325		7.94008	4.20958	8.52116	4.66424	6.29202	0
380.4	297.307	236.388	207.41	292.152	242.626		186.437	161.855	120.74	74.6761	129.992	119.423		0	0	10.6873	0	0	5.44041
475.072	286.036	350.804	226.844	302.104	274.324		213.328	101.224	74.9343	65.453	115.178	91.2719		18.6383	0.896006	9.27837	7.681	0	0
335.071	348.336	281.964	200.081	236.475	265.161		167.863	149.428	82.8355	79.8441	131.654	146.304		4.39518	2.10581	0	7.07292	8.53973	0
483.954	341.713	232.825	218.55	339.341	207.325		248.612	151.501	99.7304	66.3137	119.909	67.3814		8.87549	5.05633	0	7.54291	13.8896	0
388.781	326.847	324.946	292.593	339.856	301.332		147.435	165.781	118.036	61.0318	125.211	111.99		0	4.97694	0	2.13328	9.59936	0
115.74	333.717	233.993	258.433	249.57	222.594		57.8702	159.468	102.866	77.6586	55.0232	104.225		0	1.86738	0	4.12881	0	0
479.265	332.445	270.868	201.782	334.552	276.781		306.424	135.661	111.692	69.2944	185	82.5195		0	6.41536	0	7.9547	7.10372	0
587.194	315.008	371.86	243.852	325.273	308.139		254.873	101.52	103.588	56.9439	97.5819	124.986		18.2917	4.49252	11.6134	9.29255	0	7.81387
351.311	303.625	305.014	219.331	250.317	327.581		220.326	183.946	96.164	68.7427	96.0221	123.193		7.76329	4.66106	5.19514	3.23166	8.91756	14.3395
381.949	325.938	306.222	222.447	339.204	170.32		148.842	182.743	75.0087	81.7214	195.019	60.1322		3.74381	0	5.87302	0	3.99956	0
308.297	323.535	233.896	261.653	297.575	228.492		157.965	115.007	78.501	73.8687	116.904	70.2239		4.52708	0	6.84828	5.58959	5.38013	0
355.884	292.402	169.461	226.646	263.257	309.156		165.96	137.286	33.1567	75.7415	103.816	114.195		3.68676	5.50046	0	4.02916	8.64663	5.81047
383.349	285.257	127.497	218.401	452.811	284.201		195.392	129.048	26.7145	62.3984	115.422	66.8669		7.56839	4.28285	0	0	17.3629	4.6997
307.636	386.85	237.911	225.007	373.526	242.856		265.762	106.665	60.7486	41.3469	162.317	138.008		0	0	0	8.84687	8.30619	0
334.143	351.277	215.469	231.644	192.349	309.276		197.263	169.335	44.8035	57.1134	68.6349	100.283		6.63979	2.58301	5.28618	0	0	4.1685
340.662	332.034	180.546	302.299	310.546	237.834		138.639	176.997	54.4701	101.394	129.551	115.1		0	1.16135	0	7.24712	2.71007	0
377.011	325.312	156.356	236.662	224.854	320.039		183.033	170.607	46.6211	86.7613	119.076	117.468		4.95176	1.79486	0	5.72076	3.12541	0
298.314	293.177	242.958	226.777	210.48	321.573		170.326	138.581	85.7455	69.6359	154.986	164.11		7.57654	2.58878	0	8.15522	0	4.43982
311.745	365.622	273.839	239.745	235.915	258.568		134.999	158.165	73.9316	80.9884	111.811	98.7247		7.90765	3.4439	2.69422	6.51785	4.21148	2.88684
301.665	373.91	237.236	213.769	347.612	284.449		120.97	170.464	57.0124	86.0321	85.8166	135.9		0	5.19668	4.0574	2.33644	7.45667	0
309.983	331.841	282.233	227.742	403.454	303.969		174.041	175.316	64.8064	56.3122	210.766	169.712		0	2.84481	5.5007	2.94873	10.3698	0
319.434	346.78	225.226	234.013	263.33	268.134		118.867	140.883	87.1994	62.7368	96.7141	178.461		9.5885	6.61826	9.0176	8.65609	3.88453	2.0563
345.329	294.272	260.824	222.028	290.217	288.568		164.918	113.352	52.3385	59.8507	127.603	151.468		2.7109	5.40166	4.09317	0	11.6566	2.62121
290.179	298.968	203.425	227.809	359.571	134.51		141.163	159.219	52.4283	83.6922	146.759	24.8511		7.13438	0	0	7.85656	10.4455	0
320.194	340.407	255.939	254.771	249.016	205.369		142.542	126.352	140.609	76.094	120.879	94.3321		0	0	0	9.14029	11.8046	2.73169
379.409	336.47	242.196	253.312	202.998	335.459		183.468	144.168	82.1569	60.9333	84.0907	144.664		16.5574	2.30089	9.59361	2.32489	0	1.66431
276.426	362.894	198.216	233.403	313.12	329.269		133.865	187.588	52.1262	65.0013	155.058	152.311		3.43724	3.61985	4.0758	0	6.42858	0
345.678	359.102	207.677	270.275	227.188	237.69		173.416	159.418	83.1339	95.0178	95.2967	88.5126		4.14217	3.61021	0	4.28805	0	2.35643
275.236	376.637	229.635	223.524	200.465	294.31		162.574	186.773	44.8325	80.5801	113.189	146.82		5.0762	4.07343	5.00305	4.75883	0	2.29213
315.047	225.338	281.297	220.713	292.674	282.586		168.005	98.68	142.049	74.857	125.342	135.743		6.3124	0	0	0	14.1411	3.74953
335.401	266.669	304.072	248.873	265.334	283.852		151.523	103.537	66.9453	73.876	46.5249	116.873		7.46597	1.81417	9.33193	4.19672	6.99008	2.472
360.571	329.386	221.58	260.303	147.27	331.791		201.53	132.593	48.1701	67.4696	61.7937	64.0107		7.25596	5.05635	7.16366	9.08745	26.8243	0
307.516	368.227	219.204	206.161	312.381	336.382		143.852	159.981	64.567	69.4813	102.239	120.01		7.03832	1.9602	7.40098	3.11769	0	2.02318
344.712	370.388	140.834	241.22	292.874	217.03		229.179	216.983	44.4788	72.4946	109.372	82.3669		10.799	4.90176	0	8.35587	2.49806	0
358.653	355.371	227.623	236.55	252.946	218.831		202.199	161.312	66.0666	70.0125	82.4714	96.0627		10.338	5.56056	7.74838	2.59092	3.10668	15.3461
319.791	342.12	261.528	230.219	387.981	312.877		130.516	146.447	83.6035	69.8869	58.2043	134.861		0	6.90247	8.68393	9.52249	17.6275	0
302.222	306.706	188.848	257.082	306.009	226.951		143.614	144.482	82.1986	68.3914	120.619	138.864		4.09255	3.92646	0	4.14993	7.2043	5.46705
330.175	357.212	184.954	255.586	195.756	340.684		162.01	163.35	59.6413	69.1176	96.9063	163.439		2.84343	4.05327	0	3.44547	0	0
275.353	329.336	274.699	221.303	268.854	205.374		136.35	130.141	80.3046	56.3584	50.7122	102.034		9.66996	0	6.03381	2.76425	11.5764	0
407.327	325.851	181.201	266.834	322.572	380.12		228.344	175.094	70.8202	92.1757	114.086	181.762		10.3244	2.44537	0	7.02366	8.16685	10.3679
323.522	341.43	250.326	280.896	192.673	250.962		190.508	164.273	46.0382	73.283	127.616	74.9643		8.79235	0	12.8822	9.30245	0	4.82831
289.132	380.127	194.247	228.461	103.546	170.523		120.425	168.578	52.7423	66.0565	275.681	73.9807		0	4.25596	7.47954	0	0	0
314.141	313.013	219.815	227.872	369.48	286.527		186.219	84.5285	109.907	61.8337	190.34	106.275		5.72042	6.27884	0	3.51013	0	6.88798
387.942	350.036	252.665	253.858	239.538	304.81		178.807	169.851	80.7469	70.7208	107.727	140.594		14.351	6.73489	14.5342	4.88714	15.5887	0
396.648	307.867	199.773	252.302	226.096	284.346		237.677	158.173	67.713	80.4079	81.3255	109.226		7.73089	2.18704	0	1.3824	9.28839	0
357.46	298.532	261.135	217.719	314.814	332.199		155.921	182.771	72.2326	56.331	104.828	138.115		8.54185	2.21009	0	4.82109	4.15932	0
351.956	316.097	208.283	230.457	312.706	320.456		239.853	174.369	67.1394	58.6484	132.907	138.957		9.23653	1.5371	0	6.9017	0	5.07556
333.587	397.616	224.05	211.264	251.764	229.07		173.136	183.243	45.761	39.808	168.793	73.6754		4.72778	8.55619	4.87783	6.85227	4.76382	0
388.116	266.384	208.953	260.136	327.374	339.204		232.373	106.242	58.3202	93.508	134.82	113.443		0	1.6123	7.29002	5.16754	11.367	0
326.322	284.954	238.942	267.773	278.066	282.749		122.695	116.798	60.767	84.0195	45.4589	146.483		15.6813	0	3.87896	8.19572	0	0
285.023	405.767	208.93	251.079	144.434	276.803		137.8	199.941	58.8168	66.4477	44.801	188.741		5.05007	5.86291	0	7.61882	0	4.59787
356.966	354.425	239.478	227.701	413.01	247.295		150.189	164.799	51.2591	61.196	188.367	155.739		11.2636	4.41545	5.69173	9.14221	0	0
501.049	321.459	191.495	196.599	283.236	306.752		316.556	170.756	92.0215	73.0995	144.672	140.739		12.0222	3.13907	0	4.98495	0	2.66841
335.555	341.645	238.631	234.338	293.455	304.242		135.673	170.136	48.3361	84.8524	170.28	125.711		4.01513	3.38111	5.89102	5.54591	7.58129	3.87044
346.331	359.196	253.329	287.696	227.025	302.279		255.772	114.092	56.2891	60.3374	57.1332	131.829		7.67509	5.3531	1.22101	0	10.238	3.22508
269.304	352.171	271.108	246.614	297.677	210.148		118.748	156.991	77.4713	87.1653	113.197	131.178		3.9352	2.54455	2.31601	5.13345	5.7663	0
363.115	404.539	253.521	158.593	257.801	358.036		127.026	145.128	84.0418	57.3961	59.2013	82.1944		6.54864	11.5519	5.96646	0	3.5807	0
294.959	351.756	255.524	169.507	279.995	273.251		175.126	137.285	42.9576	54.4558	90.3169	69.9124		4.34347	0	0	10.0286	10.8467	0
349.927	355.196	207.749	242.837	254.401	336.488		198.287	112.68	63.2026	60.3209	78.1247	169.816		5.18428	4.95412	0	0	12.2753	3.54666
521.876	376.502	205.071	240.462	301.924	262.582		257.991	143.802	42.1195	67.8783	133.421	123.598		0	0	0	8.35779	7.69471	0
303.567	288.264	280.014	206.491	265.913	302.219		151.841	143.689	93.7619	46.5742	91.5516	125.186		3.29014	1.93921	0	6.44628	5.0368	7.96192
347.081	370.075	169.048	275.664	353.61	263.827		193.084	145.38	48.2677	86.6741	140.681	77.3985		0	3.69364	0	2.99221	0	0
375.449	365.872	238.692	280.164	265.324	296.631		236.076	217.178	67.5965	75.2163	74.4192	117.43		13.2617	0	3.08464	0	0	3.08381
313.528	361.896	103.384	246.031	360.568	221.975		123.938	147.203	11.4871	65.9878	99.385	95.7088		4.24237	7.42581	0	2.50421	0	2.02
581.946	352.362	227.512	226.198	313.046	323.538		286.962	164.501	42.0176	66.0627	82.313	99.0634		17.9327	0	2.99721	0	0	2.54428
368.915	353.016	254.842	300.276	292.94	263.428		312.066	160.286	51.5049	62.0901	82.8384	110.078		18.4997	3.45465	3.64858	5.73757	6.82878	4.81322
291.923	359.443	206.145	235.538	349.008	307.21		132.577	145.656	41.0886	52.5267	127.707	131.482		9.05657	8.62948	4.87113	11.259	6.06019	0
346.438	361.769	252.922	257.371	259.461	276.621		125.557	172.195	73.555	52.8231	77.3551	163.958		4.9852	15.0158	0	3.02593	0	4.78268
376.109	311.954	249.231	178.859	243.278	245.763		235.985	165.667	88.2907	73.5365	55.312	109.592		10.3066	0	4.7602	3.81054	0	0
404.971	352.222	213.057	259.165	378.763	321.652		122.434	140.106	63.4864	75.8145	156.701	164.177		10.6819	0	13.0274	2.82389	0	0
381.061	332.721	258.242	250.559	177.487	342.198		125.75	140.487	77.071	74.9476	62.5393	140.383		11.5685	5.06685	7.08184	2.75375	6.06536	3.25144
352.417	343.101	223.409	247.928	316.59	291.344		193.033	131.652	72.4347	63.5607	127.744	131.889		0	0	8.24885	4.2658	4.30741	5.98346
308.96	358.134	269.616	246.513	321.17	378.02		112.57	161.042	88.7126	62.3026	94.6344	146.918		4.61756	2.99728	8.86265	8.27979	2.55541	0
355.601	352.841	213.261	293.892	270.117	311.627		178.763	221.633	105.772	92.9007	128.28	125.279		4.57216	3.18303	15.2404	7.56587	0	0
351.865	335.532	217.808	212.926	311.243	264.15		160.772	175.957	105.096	74.2807	78.4481	110.02		13.219	6.02098	5.90318	2.84579	8.94669	0
318.197	342.811	266.99	296.987	204.848	333.884		67.5674	94.9543	69.1862	60.0364	106.263	141.223		0	0	6.24075	5.64476	0	4.28318
374.149	331.684	244.794	261.106	305.287	310.504		210.695	113.991	62.5476	71.4295	166.55	194.736		38.1108	0	7.79843	7.34846	0	3.01003
272.503	365.702	231.982	248.587	62.3547	255.887		130.196	143.875	67.3763	62.2536	207.548	110.369		8.55223	0	2.5274	6.17766	0	4.63978
387.236	374.396	238.619	230.74	220.156	318.629		211.759	166.147	63.0119	66.3695	40.4644	113.827		5.24133	0	8.78047	0	0	0
435.087	291.042	239.191	282.111	307.594	303.8		225.736	117.397	75.1226	111.472	137.707	148.417		0	3.52734	9.33581	5.50634	8.68303	0
323.825	351.387	255.947	254.347	238.37	261.703		192.725	213.835	75.6283	75.3282	93.0145	114.09		0	3.39914	7.89497	4.81508	8.73428	13.2817
396.298	358.448	273.083	266.232	298.101	267.013		214.174	152.761	85.4144	66.7025	86.2442	96.9486		0	5.7757	10.3503	8.44769	18.1734	0
377.242	334.515	260.865	209.873	229.371	288.397		152.053	133.525	73.9949	70.1043	66.3296	107.151		0	0	12.8242	3.52063	5.75622	0
427.628	339.011	237.071	248.554	191.121	255.716		262.914	117.261	62.5942	64.3108	63.9965	135.261		11.4651	0	8.95763	3.97074	0	0
340.826	333.775	181.436	238.869	255.002	245.9		197.112	157.461	58.6043	68.3354	83.7519	147.812		0	0	3.77569	6.34186	11.9322	0
402.515	359.282	254.851	199.58	282.276	264.065		233.567	160.001	76.1681	61.2283	86.1068	136.007		5.79919	4.73336	10.2653	7.0016	6.54282	0
308.674	347.309	203.869	270.814	295.852	299.178		135.442	130.096	64.7264	108.728	111.69	130.678		0	0	5.67948	0	4.25828	9.30815
304.16	363.189	234.832	213.424	191.759	266.085		149.288	191.155	59.9784	57.8551	38.5781	86.5019		0	0	9.31265	5.82802	0	2.25171
392.133	225.472	224.752	266.236	316.599	354.405		198.27	90.1393	49.9402	68.1268	131.843	167.742		10.04	5.97792	0	0	8.21063	1.80134
410.924	368.885	219.696	250.02	150.731	281.383		219.698	167.32	85.0459	72.2625	46.765	124.998		0	3.3436	3.9405	3.19073	8.05112	0
460.45	354.888	160.566	230.332	306.852	323.309		220.659	206.248	48.836	60.0359	131.27	102.68		10.7979	5.89248	1.96124	8.22287	5.7983	8.10277
316.966	303.323	218.12	269.157	287.16	219.214		119.38	119.531	52.7171	63.1879	133.238	96.2125		5.38634	12.8616	1.62423	2.8784	7.22593	1.45194
306.936	292.436	289.914	272.087	299.827	365.688		142.098	136.35	83.2208	84.8809	139.537	124.728		5.57139	2.88178	6.42153	6.27782	6.69776	0
420.315	261.527	249.797	194.565	304.246	427.049		109.512	98.76	76.9094	46.4163	106.329	31.9155		0	0	6.39029	0	5.08138	0
295.342	383.128	260.327	257.716	277.058	369.135		135.738	162.045	49.6851	74.3475	65.4425	123.984		2.6045	6.57247	8.86286	1.62376	15.6107	9.63469
350.49	322.924	204.432	250.026	257.511	249.871		180.27	151.989	58.0296	58.1868	51.9966	82.6958		5.5078	2.98141	0	8.0967	6.28022	0
310.223	351.711	233.486	248.635	327.541	273.678		192.55	154.785	80.7115	77.3709	92.9221	138.403		8.04806	0	8.93524	7.22698	10.5893	5.21018
305.623	285.298	251.817	240.777	250.185	227.425		148.796	144.72	67.9683	63.6281	61.7145	166.272		11.024	0	0	8.70036	14.514	0
336.02	317.597	203.116	238.992	312.682	312.278		155.131	118.823	77.1279	69.2095	119.469	160.047		2.82425	5.74779	1.67558	9.87356	4.85717	16.1416
313.102	370.798	210.454	175.111	257.3	178.292		130.002	134.263	59.395	48.1811	130.504	112.007		4.50672	5.30947	6.13778	0	16.1587	0
254.815	293.914	330.228	303.532	419.603	181.593		159.224	140.018	67.1128	66.2232	347.946	61.8589		6.79204	1.54767	0	11.4607	0	0
293.362	350.077	234.347	265.484	281.016	291.402		138.685	165.502	61.4551	82.9051	129.859	184.527		6.43366	8.14175	12.2105	4.14724	0	16.701
461.101	379.822	185.569	139.583	267.611	224.466		368.467	157.476	61.4681	93.5057	134.683	86.9171		0	8.58263	0	0	7.76109	0
384.564	369.301	227.299	231.372	262.052	233.798		243.496	167.079	63.7197	64.4847	110.546	71.2865		6.04274	0	3.65063	0	5.48755	0
382.535	357.021	173.493	240.752	364.723	357.928		136.287	161.292	70.6213	73.9573	132.392	140.572		7.41394	4.1666	0	7.2988	11.9745	0
391.637	328.478	261.085	219.406	337.961	216.555		345.021	216.014	77.4133	70.2174	174.275	25.3316		0	7.41923	9.21229	4.26642	11.6022	12.6658
371.071	378.917	244.96	196.438	331.423	435.266		168.712	152.036	71.8186	66.5381	123.964	153.924		6.38007	0	0	5.71536	2.78585	0
469.711	319.947	176.895	240.909	269.302	318.72		236.91	158.777	59.9613	88.2914	90.8448	134.496		18.5519	10.2252	7.73656	13.5259	3.65536	18.7746
376.382	203.872	193.243	202.699	338.195	287.314		211.161	55.0205	60.5664	78.5644	223.247	59.8729		12.1159	0	0	7.54131	0	10.697
324.768	320.345	223.039	220.728	305.869	245.29		151.976	174.898	62.9671	63.1828	157.316	66.075		8.07781	5.51243	6.86191	7.535	0	0
336.942	369.678	203.877	282.201	412.383	322.989		126.632	158.365	79.3258	78.6718	271.669	98.6606		8.05196	4.42793	0	11.4422	0	0
315.975	214.103	257	210.528	220.477	214.293		117.458	56.3284	59.5718	43.7996	101.56	47.2236		6.284	0	5.64469	18.9578	0	0
428.12	288.312	234.444	234.394	286.719	219.4		168.452	65.4986	68.2223	52.7213	129.988	88.8655		13.3519	3.3343	1.65153	0	5.54502	0
438.167	358.252	221.903	251.031	223.337	180.925		327.638	165.476	64.3407	66.7037	87.5211	76.5748		0	0	2.02817	3.28442	5.43163	0
444.769	323.168	224.289	225.844	253.767	350.401		229.539	109.562	57.8941	49.691	72.1883	115.866		10.7981	3.75143	4.58207	0	0	14.9916
297.322	289.982	172.596	262.07	244.914	209.07		129.395	97.5118	63.9619	68.2363	75.4074	86.8977		4.06175	16.7795	0	4.43559	14.017	5.47008
281.066	339.705	251.117	258.697	277.602	498.555		110.654	173.201	85.2215	62.8437	89.8154	121.296		6.0193	0	0	5.98821	0	23.3683
491.714	324.142	282.123	258.169	252.609	248.594		309.554	78.7453	57.5429	77.0994	15.0797	81.005		31.2547	0	7.26034	5.56667	0	0
298.294	322.386	221.023	203.894	351.263	204.849		149.202	140.875	92.9719	71.4047	141.805	164.075		6.36808	0	3.55666	6.15134	0	0
443.276	352.195	273.745	210.82	246.857	225.187		261.165	155.328	69.433	56.1457	96.8113	156.314		16.5744	8.83784	5.48852	6.97334	0	0
572.314	326.369	253.33	214.306	195.569	234.663		371.121	129.679	39.7426	65.6954	105.08	90.9749		29.9753	0	0	5.65835	0	5.78718
329.698	324.849	231.105	231.319	216.132	288.098		117.917	150.971	84.7924	48.4468	69.1008	111.603		6.33295	0	3.58879	10.4124	0	0
357.891	398.238	195.153	220.59	324.022	263.614		154.825	162.788	58.5064	52.5123	137.585	116.683		9.35907	3.39325	2.48673	3.28978	3.90212	0
351.881	323.474	227.423	251.017	230.055	299.322		160.89	163.692	65.0182	66.6228	86.9376	81.1437		7.41867	2.23318	5.27431	6.77166	13.0278	0
348.467	351.649	202.038	249.325	250.603	240.227		203.669	144.48	45.8545	69.1283	67.2048	85.8784		4.16502	6.44299	0	7.56644	0	0
298.988	345.284	225.769	283.184	286.434	302.868		139.607	152.727	61.3326	75.198	203.147	122.083		3.60035	10.3299	4.01	2.96282	0	0
340.875	349.966	176.378	203.796	301.556	252.361		163.782	116.718	63.2692	78.9428	144.652	162.748		6.58114	4.47022	5.51025	2.57447	0	3.64073
415.063	348.139	230.519	267.746	401.595	283.13		262.113	153.185	54.0891	74.635	61.8769	43.697		17.6058	2.87048	9.24995	7.20757	0	0
333.935	355.908	208.71	273.519	329.928	324.941		125.11	164.544	66.6705	69.9433	110.452	78.6646		4.99409	7.17036	5.19351	9.42371	0	0
481.04	346.229	195.621	229.861	194.553	286.039		330.672	182.9	69.7292	72.6794	120.221	139.358		19.6625	3.12309	7.42347	8.30051	0	2.11164
410.222	336.621	237.971	241.048	333.988	262.095		209.167	159.119	74.9945	62.1844	177.08	94.0373		5.06694	4.40722	10.1749	3.77143	8.00772	0
371.411	319.414	235.177	248.652	355.125	275.648		226.006	180.762	86.099	62.5483	121.029	78.8862		5.96079	3.53639	6.319	2.08499	11.0764	0
333.069	304.91	244.553	248.573	252.166	246.287		143.22	155.245	94.1515	68.8732	137.352	203.118		0	2.20253	8.36759	8.62091	0	0
311.019	299.678	136.325	163.29	327.338	241.064		179.221	129.796	59.2388	70.0699	109.692	90.8337		0	3.15747	5.25451	0	8.45005	5.06323
341.171	305.673	165.624	220.504	408.093	237.621		174.756	123.433	90.1862	74.2347	266.686	142.708		7.33821	3.96796	0	7.13719	0	0
289.011	326.091	186.735	252.351	267.699	195.696		155.497	147.486	60.1703	74.4793	114.377	97.9358		5.88659	4.05401	2.9085	9.2509	9.33117	0
324.576	336.29	257.269	247.906	273.361	312.936		220.929	124.906	67.4674	110.489	104.053	153.515		0	5.76777	11.227	0	3.92982	0
364.69	384.826	304.218	222.995	184.921	209.661		202.506	150.658	68.9955	66.3432	76.3987	217.412		9.9937	3.74063	7.40732	8.12308	5.90651	0
397.475	303.036	292.8	277.083	311.67	288.919		199.552	120.275	69.6437	92.9093	124.687	127.262		5.33519	1.97964	4.42239	6.29408	23.8418	20.8576
314.893	373.775	249.069	236.219	233.267	212.728		101.559	158.201	87.4055	53.7355	73.4748	87.9448		8.76302	7.53468	5.96366	5.98325	4.71265	0
309.287	348.255	220.211	230.686	247.203	357.015		159.006	143.976	79.212	66.4382	85.5589	144.55		0	7.0458	3.60589	8.98479	9.24994	2.01724
338.555	354.544	232.778	271.596	369.007	282.49		176.48	194.777	97.0087	78.2335	66.3659	204.152		7.15923	2.68841	7.6988	2.54235	41.2264	0
291.141	355.925	248.179	256.954	162.81	361.137		135.685	150.039	85.7581	77.1802	190.567	218.877		10.3749	5.8464	8.09204	5.28395	0	6.29646
423.669	398.634	208.527	131.069	234.74	279.146		204.793	199.425	60.3848	66.7734	82.6824	87.7109		19.6274	0	0	0	3.79083	2.74911
519.303	331.249	238.548	243.189	240.375	280.54		244.299	113.963	80.0435	70.9485	104.897	89.6905		5.22347	5.19614	5.75299	6.44947	8.19638	0
458.109	299.508	241.662	253.19	195.491	323.53		211.518	157.868	89.5872	75.5232	57.5139	117.286		5.76842	2.48	7.98027	5.9849	5.86221	0
289.697	358.515	235.932	311.744	304.394	379.7		138.996	139.646	64.3614	87.8422	124.078	162.126		13.3222	0	4.25775	6.55465	9.33761	0
462.955	360.781	205.694	272.693	234.018	247.588		201.609	146.023	73.2056	62.8376	80.8502	89.9278		14.2	0	7.51164	0	0	0
426.019	345.635	231.944	221.91	442.174	310.865		377.247	179.074	68.0886	65.4495	185.953	94.5593		0	0	8.54278	3.38379	20.5968	5.11241
281.489	404.199	212.009	207.485	230.908	283.885		132.72	173.053	82.5967	97.0701	136.089	87.8147		4.5405	5.08298	5.27611	0	5.40033	2.54869
326.36	372.696	269.329	219.738	273.425	299.94		264.239	220.947	71.5948	64.4525	73.0005	157.846		0	2.97536	3.21722	2.73393	14.8806	0
374.058	349.687	290.707	230.588	244.436	139.528		125.03	150.713	74.2948	66.3044	87.4124	105.324		13.6702	4.59543	0	13.0517	0	0
320.065	367.213	305.07	209.215	276.133	276.097		141.554	129.17	103.299	67.7358	83.0085	104.681		10.107	4.83608	0	8.87136	11.0481	9.11811
316.517	332.467	203.546	246.315	267.876	172.601		154.433	202.297	61.8087	83.4944	66.1927	168.811		4.83416	2.51711	5.43152	6.42426	9.20861	0
331.273	302.688	251.993	277.434	219.467	245.975		153.687	172.995	77.7451	79.1271	99.5588	41.6661		6.32353	0	7.54782	0	11.5181	0
373.988	404.173	217.321	264.981	359.44	217.594		274.814	219.187	51.0701	66.2271	170.071	164.561		0	0	3.07504	0	9.8797	0
430.12	370.308	237.035	214.886	238.608	257.67		186.439	194.095	71.4043	48.669	147.943	133.247		3.88727	5.47322	2.90996	6.99113	0	0
326.357	332.501	241.341	193.285	298.764	450.631		129.534	129.126	64.3658	65.1918	173.937	145.661		6.02143	5.11076	0	6.09882	0	20.4104
324.797	366.794	227.419	210.19	210.513	259.18		87.6103	164.124	80.8021	65.3713	87.2624	173.284		3.78508	5.89725	6.99689	8.64732	6.85484	0
323.625	323.088	213.095	244.68	317.93	351.733		155.432	147.254	62.5688	79.5018	144.667	111.107		0	0	3.41854	10.3127	3.29199	6.56422
326.202	375.857	232.309	283.366	307.308	131.39		222.777	123.65	54.453	73.5551	147.086	43.3188		7.98568	5.25471	6.15031	5.31233	0	0
442.549	396.482	250.42	234.573	500.792	294.247		296.073	154.775	87.022	58.8908	219.477	43.0587		17.7361	4.67687	0	5.71389	43.6558	0
386.732	305.295	214.549	250.224	273.623	332.088		155.52	161.863	65.5291	52.3012	110.334	314.081		6.95054	4.94569	2.88354	1.94938	2.95067	0
343.084	273.536	216.09	247.614	349.431	250.299		160.753	141.762	77.0334	62.7905	81.7555	123.562		1.95959	4.44083	7.30796	5.44347	0	0
346.683	391.732	195.067	228.272	243.671	223.956		196.11	213.501	57.1539	64.9073	121.835	137.143		7.31657	7.25823	0	8.10453	0	0
291.794	394.521	224.479	229.672	368.572	244.085		195.155	155.558	60.9794	60.9623	190.253	87.528		5.4117	5.00944	6.92616	5.52857	11.2257	0
354.381	340.786	204.305	289.644	289.404	463.814		120.527	120.987	53.2771	67.2019	76.8172	166.421		14.5702	8.22657	5.94785	2.38011	11.0936	0
372.111	361.134	163.226	260.891	253.014	260.152		194.203	144.453	65.2802	68.1844	99.9383	76.9229		8.50168	9.09262	0	7.30117	7.32055	7.98937
356.363	347.915	212.118	266.032	316.969	294.658		180.882	174.467	62.5719	70.1545	138.888	87.7177		0	6.99108	5.26933	12.5198	6.90275	0
291.874	347.031	296.309	260.286	318.5	301.435		172.517	151.008	59.7964	67.5053	116.093	91.2805		0	3.04914	0	3.27884	4.42689	0
268.67	328.154	234.493	249.599	155.483	404.331		183.371	156.761	60.2223	69.565	228.287	165.18		7.68476	3.01072	6.28082	3.46116	0	0
292.189	297.923	170.87	306.04	210.635	316.277		165.259	179.394	53.7718	76.2867	147.023	111.534		5.99012	0	1.96365	5.02044	0	0
322.998	320.975	306.44	239.22	258.752	225.112		169.595	143.434	75.0718	65.6551	82.6239	96.553		3.15618	2.57477	11.527	4.86029	3.29224	0
374.93	354.612	200.983	250.297	181.983	258.997		171.702	147.34	63.5593	67.4946	212.127	117.713		5.21847	2.69996	0	5.34822	0	0
454.295	368.916	251.54	249.826	343.524	353.609		203.694	165.713	75.4556	73.068	220.216	114.729		0	4.09576	5.48074	0	9.9086	0
440.4	347.741	216.465	304.827	345.101	311.878		234.887	138.32	59.4256	98.8477	157.605	81.0219		32.9581	6.8975	2.24665	0	0	0
518.294	332.847	221.667	209.734	284.314	446.033		244.464	138.624	64.5641	86.4875	116.545	75.5608		23.3861	8.14964	1.92879	0	11.2438	0
333.524	289.623	218.829	288.753	296.228	266.784		115.882	153.168	70.162	74.0162	147.135	116.742		15.2725	0	1.79735	4.98571	14.688	0
417.349	293.292	191.315	229.466	339.471	270.099		232.767	88.0833	57.6645	52.2838	158.071	70.9882		21.7488	0	3.38176	0	6.345	0
489.451	488.347	186.666	252.759	293.204	366.789		247.521	311.853	61.6239	74.2685	160.821	95.7972		0	0	0	7.66052	4.93838	0
350.728	285.257	227.703	224.85	255.988	332.24		185.196	127.26	63.557	50.018	114.168	121.698		6.39478	3.6168	4.24939	2.62302	6.44919	0
333.44	298.773	190.793	274.083	204.677	213.161		111.962	50.1091	56.3416	78.1318	59.1118	157.58		0	0	4.78772	7.30361	0	0
413.074	339.171	230.475	252.611	298.952	318.322		206.672	232.335	69.9332	72.4732	72.6406	114.605		6.62443	0	4.58232	7.53869	3.23042	3.73728
244.58	309.857	269.249	268.466	325.451	329.647		95.0329	85.0199	66.7623	53.2857	157.007	96.7996		0	0	0	8.10017	1.61495	2.9074
348.958	245.747	288.997	211.268	253.906	322.214		180.947	89.8465	58.4139	64.7627	94.9394	163.172		0	8.60751	8.72807	6.01703	15.9963	18.2255
262.833	265.334	297.493	225.068	319.906	344.024		110.349	104.861	88.2467	51.7268	156.278	55.1505		2.89936	0	11.3388	0	0	0
438.091	284.023	241.187	212.544	300.358	246.489		215.654	99.9702	80.1594	58.8425	122.171	114.791		0	0	0	6.35727	5.19679	6.54192
317.676	372.052	219.444	268.638	334.394	301.127		177.742	185.828	62.8496	84.5016	105.299	102.618		3.14968	0	2.89324	8.7837	20.479	24.0607
270.367	345.391	237.531	196.902	230.506	356.836		143.686	238.474	69.6837	72.447	230.65	97.5829		3.93858	6.82588	1.86576	0	0	0
385.158	459.033	246.444	231.764	288.987	242.546		231.569	106.018	64.3522	79.3091	102.316	90.4033		12.5124	0	8.41459	7.65721	9.91725	0
348.972	233.919	248.989	219.913	279.591	315.14		201.099	102.228	66.5639	66.5146	143.935	150.002		3.17737	0	9.25158	2.92041	3.47822	0
342.86	269.549	236.15	248.358	262.041	249.351		164.297	96.4216	91.9464	76.1955	91.5567	88.1529		9.35202	2.26491	0	12.9108	15.1133	0
447.541	312.19	248.112	232.322	168.566	337.709		182.977	81.7062	73.9613	70.6359	41.7938	98.5226		6.96105	5.38469	7.0472	11.5377	0	0
327.454	316.68	213.839	298.061	344.854	277.694		163.962	143.458	66.5659	106.882	195.932	148.183		0	0	7.00089	0	7.48082	0
350.031	287.624	219.97	168.147	266.909	274.184		200.281	85.1402	48.3181	41.2068	119.25	26.9891		15.9688	3.56841	0	0	10.1214	0
330.218	299.312	242.265	222.03	408.755	261.479		126.648	142.466	80.5801	94.9274	211.927	133.267		3.63748	0	0	0	7.52423	0
332.176	217.891	231.888	255.482	248.545	246.245		132.641	38.7585	60.3732	85.6977	148.688	80.2675		8.44673	0	10.3051	6.24246	7.75406	0
301.842	240.588	201.631	219.421	272.452	362.063		168.903	67.581	23.5808	74.42	117.983	89.4078		7.46101	0	7.0123	0	7.31908	15.9144
317.833	374.853	278.097	233.198	287.031	209.529		145.167	125.968	71.285	42.8468	155.417	22.4293		10.6494	0	10.5184	0	0	0
320.661	274.047	201.513	215.627	329.509	246.478		131.185	92.2247	64.5971	65.3542	237.609	99.2877		2.69366	0	0	5.92226	16.412	0
331.076	376.884	210.056	234.088	337.254	214.81		201.96	97.5407	36.6734	92.2924	224.212	104.419		11.0908	0	0	3.77049	4.14919	0
295.144	280.481	277.519	252.712	309.45	292.75		132.122	64.63	96.5736	79.0155	73.4503	140.016		12.1633	3.09998	7.07559	12.472	0	0
351.107	316.035	205.412	196.077	315.654	345.821		158.269	157.076	57.9447	59.5576	62.5463	148.045		6.85932	9.81064	2.90315	5.96198	0	12.7612
350.448	318.168	217.423	196.816	337.555	304.447		175.957	142.48	45.1976	47.9717	189.869	142.185		8.55898	4.65606	0	3.60105	7.67057	2.25298
333.436	443.546	199.257	229.847	394.747	305.213		233.007	169.673	77.8422	71.6814	255.487	103.696		12.7239	0	0	0	13.7064	0
295.29	334.43	228.998	164.481	237.708	480.763		117.333	215.584	80.8389	64.8692	99.4869	113.8		9.28211	0	0	0	7.52927	0
306.169	240.96	212.505	169.724	272.532	523.987		177.178	91.9083	52.5135	72.1198	228.884	156.193		3.14332	0	2.21474	9.7157	0	0
400.483	295.607	215.865	218.066	430.03	313.097		135.624	90.9279	66.7618	54.5166	132.778	88.1684		12.9984	0	0	0	0	0
412.405	258.473	253.643	220.839	217.286	326.041		181.723	147.079	66.6042	39.424	105.809	33.8948		7.92495	4.47908	3.75894	0	0	0
329.12	318.589	248.623	280.576	329.384	273.125		146.759	67.8577	76.9301	103.005	152.613	57.5194		4.13046	20.4524	11.1775	4.97183	8.89193	0
333.757	252.434	198.971	206.611	362.551	439.1		208.227	74.0312	61.9676	66.0805	52.3432	155.561		3.90075	7.2705	6.67009	4.04467	15.2052	0
272.579	263.245	226.08	241.565	313.148	353.766		117.305	76.0208	72.7646	95.5008	177.479	218.225		3.20742	0	0	0	5.25908	0
344.691	173.482	242.905	227.76	301.318	430.367		144.46	83.2772	54.9696	60.4101	35.5281	185.128		2.23734	0	4.2179	6.08577	17.7641	0
291.961	313.085	203.573	193.418	332.815	260.884		96.0393	75.5399	65.9318	59.3075	150.109	133.995		9.96329	0	5.42482	2.8077	14.4579	2.08677
376.25	264.02	157.581	210.006	377.191	336.134		181.89	90.3067	59.6263	38.527	137.74	148.392		6.98573	0	8.20093	5.89287	7.12335	8.33957
392.685	317.711	252.682	269.76	271.352	249.577		146.45	186.998	46.5258	83.8259	105.792	98.8663		4.39886	0	0	3.33898	2.48225	0
378.122	432.463	234.646	220.839	283.585	239.503		289.969	110.357	86.9741	80.5315	142.732	228.607		9.21978	0	9.4524	4.13595	6.2142	0
399.944	291.303	229.73	244.731	317.99	144.988		261.54	137.417	65.0572	54.0592	129.374	159.482		9.86499	3.0879	6.3066	0	5.60379	0
351.196	297.75	200.955	227.775	284.998	244.496		149.665	113.152	109.94	53.5289	127.039	21.7337		5.25735	0	3.9514	10.2973	0	0
325.372	326.221	227.385	200.405	266.842	546.916		190.284	140.729	55.6902	53.6115	116.716	229.511		6.95466	3.89145	4.80499	5.43897	0	0
336.516	351.452	269.478	224.096	298.769	279.842		165.675	200.228	72.8119	56.7746	50.4912	113.981		5.89121	0	7.95879	7.84222	0	0
384.748	419.55	219.184	292.41	260.339	359.201		176.732	92.3879	47.581	74.2713	99.4788	139.947		8.96773	0	4.21083	6.48018	5.694	8.46996
361.62	301.917	249.02	245.167	201.122	295.998		144.52	174.19	88.7258	74.2882	119.618	78.4455		0	8.90586	8.62385	0	15.8057	0
313.778	362.717	222.431	213.625	244.399	383.039		149.244	104.131	74.3965	35.5682	21.6526	145.921		3.99679	0	4.52286	0	0	18.7283
582.259	436.818	228.91	287.817	235.115	328.746		255.631	159.073	65.183	78.1244	151.344	106.692		32.3779	0	0	9.55532	0	13.6513
408.683	459.566	199.756	160.118	356.243	294.328		198.366	105.111	76.0607	72.1067	138.903	91.8281		6.61186	13.5638	3.44101	0	0	9.21137
398.861	243.862	198.192	237.645	265.745	207.72		269.858	52.0243	73.2242	38.225	150.793	66.0215		6.67132	0	4.53217	11.8893	3.71016	0
400.121	306.241	205.374	324.836	332.126	337.982		217.767	119.507	64.6141	167.077	157.448	55.729		10.2426	2.96366	8.88167	0	12.7083	0
411.362	304.479	219.447	251.898	366.99	219.077		154.588	72.2868	74.9307	72.3062	113.122	84.1519		0	9.17058	4.01123	0	8.23849	0
340.63	324.13	240.149	280.46	275.607	302.932		187.113	75.2895	67.224	84.2978	113.563	126.114		7.17434	0	3.04895	0	6.03781	1.62089
312.049	319.434	260.586	206.794	222.018	219.271		171.212	128.637	71.4703	51.0123	52.7602	83.6144		4.90958	0	6.51952	0	7.18614	0
326.072	438.558	211.013	184.587	265.33	249.005		133.904	232.158	72.4315	64.5915	105.208	97.0156		0	0	3.483	6.83969	0	0
418.424	296.613	237.297	176.343	255.855	268.552		165.386	47.1168	78.7412	68.7634	118.476	81.9934		11.0464	0	0	4.34872	9.29218	0
475.945	281.709	186.007	224.235	283.434	282.956		204.228	159.968	60.0916	76.7827	124.093	173.081		13.9634	9.91455	0	5.76231	9.13044	0
554.533	426.3	232.507	137.331	360.087	216.81		171.883	106.563	65.1782	39.8296	167.638	81.0803		0	0	2.19938	0	7.26658	0
453.576	290.928	224.351	245.939	270.32	541.006		146.616	145.45	99.3092	78.5298	81.5569	154.51		13.4445	2.66537	0	4.47319	9.04091	0
372.727	258.897	290.599	262.799	234.673	309.611		184.16	96.2239	60.6302	70.9209	90.9504	153.136		18.8347	0	11.5446	10.8836	4.35808	7.4273
339.104	275.293	252.734	186.136	261.509	417.933		180.235	92.1993	71.3044	57.5413	60.4756	175.585		6.11162	3.10503	6.78619	10.0155	0	30.7249
350.313	361.99	249.819	280.933	238.95	261.797		205.963	143.289	64.8174	68.1609	38.3704	146.206		0	0	7.58318	3.20871	0	0
375.552	349.777	271.409	227.674	152.971	154.89		123.162	107.484	73.6382	66.3002	40.2056	83.2947		6.36221	0	0	6.92567	0	0
317.483	269.694	223.535	201.912	298.014	272.11		102.414	163.593	83.7012	46.7933	44.6015	140.741		5.42725	0	0	2.24212	0	0
492.348	423.16	232.349	207.045	250.269	248.386		190.319	183.499	63.9197	52.2906	126.318	43.5852		42.9748	0	0	24.0936	18.6408	0
478.54	328.429	246.446	199.632	132.103	254.425		230.596	129.707	56.2401	87.9019	179.275	158.696		13.8369	0	0	8.5805	26.4206	0
359.571	350.114	229.992	276.942	251.268	362.941		161.883	113.423	82.8488	56.6807	154.911	118.451		0	3.64152	4.8362	3.87909	3.91233	15.628
284.193	354.898	252.022	274.636	240.162	263.262		90.3544	156.093	67.7706	93.8168	65.2327	157.874		0	4.02171	6.90311	0	0	7.05325
336.997	298.075	243.077	217.407	175.981	384.005		135.794	82.4924	92.9268	47.3417	61.104	94.8409		13.3751	0	0	8.94709	0	0
447.381	301.643	270.434	234.283	190.774	236.429		201.069	48.7201	73.6201	35.0416	60.367	85.3857		9.4032	0	4.74383	9.05219	0	0
317.82	311.901	204.207	247.565	228.906	271.31		177.761	94.6096	83.2051	65.2677	0	75.9398		10.1826	0	10.74	9.54489	0	4.1524
383.051	306.05	227.455	310.617	322.579	246.315		147.458	72.2947	69.443	93.7467	162.006	112.077		11.4661	0	4.91345	11.3034	9.70339	0
338.365	242.917	204.842	231.314	217.257	265.486		152.971	96.1916	57.1368	69.2944	57.1126	60.816		3.36945	9.61587	4.35409	7.78386	29.2083	0
344.592	328.321	222.811	197.147	172.042	282.325		114.691	160.815	61.5219	53.0051	19.2152	101.908		6.89688	0	0	9.1334	0	3.39624
296.933	282.112	185.433	264.744	238.479	284.199		117.322	124.083	69.3543	59.1462	96.0468	56.2102		10.0506	0	1.91422	10.4068	5.64856	0
304.361	368.173	282.495	171.802	171.733	282.422		199.238	163.309	71.224	68.021	63.9344	69.7427		8.9722	6.36945	3.17796	4.27094	0	0
338.923	336.957	242.324	225.717	149.126	344.956		197.704	143.968	68.1868	53.2886	18.631	106.4		0	2.84308	2.67466	3.82083	0	0
322.605	390.969	196.071	228.331	209.885	299.2		147.331	223.843	71.863	70.4609	70.0805	45.2415		8.94791	0	0	4.50899	12.0384	0
301.044	286.231	228.681	210.605	354.7	342.024		150.466	138.65	67.2837	48.6277	153.151	63.7096		9.72138	6.0936	0	2.34856	9.24052	0
338.649	218.956	206.737	321.602	280.043	248.993		95.4763	76.7103	82.6665	34.7437	113.54	47.4142		4.72946	2.64989	5.15849	6.79593	6.22767	0
399.712	308.078	230.33	223.784	281.499	245.063		135.327	88.3659	65.8657	63.6392	90.9129	157.716		9.17488	0	8.47579	0	8.58333	0
309.489	377.48	218.689	231.374	383.459	198.73		152.738	115.365	87.1719	59.413	257.613	58.5195		7.28618	0	0	4.04946	20.677	0
361.757	348.117	242.399	206.335	220.913	460.08		214.431	84.5656	91.8968	52.4162	261.844	118.2		3.90297	0	13.9792	0	0	0
263.801	239.184	218.805	225.158	146.098	291.71		165.832	91.8268	75.9948	79.3971	87.6718	193.917		3.78004	3.82605	6.16635	5.3189	0	0
369.959	319.201	252.823	244.997	253.049	302.221		139.945	197.724	64.5958	68.151	130.663	48.2585		15.4843	12.9149	4.49886	5.24603	6.67674	0
264.348	356.343	273.319	216.477	270.307	305.568		198.519	233.303	41.4755	61.4953	155.597	77.758		0	19.9575	2.21606	7.37613	0	0
304.611	355.213	158.744	203.942	400.517	231.103		125.984	149.643	46.7159	43.19	121.179	141.935		4.43202	0	0	3.80841	18.1062	0
316.424	380.26	332.461	231.432	190.788	314.362		86.1163	197.327	76.3846	69.8712	98.5528	74.4971		7.22127	5.68499	6.19449	0	12.859	0
473.807	286.686	260.746	216.836	260.645	248.625		330.865	107.215	79.8541	77.7109	50.4552	61.2122		26.9824	0	4.9171	0	0	0
526.088	272.906	254.573	211.038	295.811	242.442		414.934	125.312	76.0308	29.1679	138.185	66.2421		0	0	0	0	4.71094	16.896
314.85	272.144	307.745	248.073	282.058	343.158		145.718	104.384	96.9086	54.2334	112.39	129.175		8.47463	0	8.75454	0	4.61632	0
397.459	364.5	189.377	203.934	346.451	252.427		148.279	100.366	66.2736	85.6692	201.262	99.4932		5.33233	10.0982	12.7884	10.4464	18.6106	4.80796
361.675	292.29	226.292	209.238	265.13	376.48		188.497	199.973	50.6952	44.7643	84.959	88.9679		17.5441	0	0	5.68924	5.57832	8.15609
346.472	277.685	289.812	180.438	136.707	277.253		229.759	45.4394	103.941	79.6229	49.9064	133.535		0	6.44658	0	12.852	0	2.96208
371.606	333.323	250.337	278.522	266.26	289.693		153.14	81.1847	76.7212	59.7103	114.551	93.2726		3.71647	0	13.598	0	4.45045	0
347.227	226.447	264.745	266.493	260.477	225.357		167.599	67.8097	60.5966	63.1202	116.492	161.702		12.4466	0	5.61536	10.3727	3.91076	0
521.436	499.36	240.562	240.777	319.175	221.865		250.798	216.772	88.4998	72.0777	114.438	103.794		21.5672	20.0876	3.5669	9.24785	28.8563	0
409.797	313.939	262.893	246.602	241.304	194.476		230.679	151.781	68.3866	62.399	133.062	75.9612		0	0	11.3055	0	0	5.2111
292.019	344.411	227.621	185.276	441.278	282.851		140.607	145.581	54.3835	62.385	155.273	91.8932		11.5798	2.12298	1.81462	0	11.3592	4.07587
312.25	253.755	249.43	183.998	362.302	294.694		163.171	63.662	90.7005	51.1844	193.571	114.83		0	0	0	0	0	2.85854
340.806	268.881	268.329	250.768	275.664	184.537		126.173	81.6566	73.9833	95.6926	109.429	60.2019		3.58285	0	9.49855	0	7.59269	12.6781
321.029	258.433	210.144	316.619	265.675	333.494		174.025	52.6327	62.6618	53.9048	114.471	149.874		0	0	4.89755	0	2.36819	9.64996
335.446	663.209	254.304	204.968	350.589	358.328		133.456	116.927	62.5325	47.551	176.57	131.752		0	0	3.21091	5.25913	18.8452	6.90426
381.193	313.223	229.296	202.918	166.3	349.145		132.626	102.281	62.0402	96.4988	22.6353	156.627		7.42354	0	3.56611	9.40449	0	0
391.661	324.283	266.721	236.403	285.369	268.4		176.155	128.942	72.8051	58.2352	106.795	81.5005		4.79992	6.29098	5.19725	5.21034	10.8603	2.91531
357.918	420.909	255.037	376.803	190.465	263.78		162.934	172.462	91.9905	114.283	134.464	68.6538		14.3977	9.34781	5.37755	11.1408	0	8.51762
313.218	314.311	220.856	224.378	334.398	282.482		174.8	148.001	61.7198	64.6392	116.564	63.3674		5.42222	0	0	5.53665	2.97571	0
308.042	331.657	212.812	182.31	138.56	257.815		100.783	38.4855	62.9203	56.6992	105.838	70.9473		7.43605	0	5.79025	3.50364	0	0
284.375	340.935	203.504	245.53	309.005	281.231		126.511	133.075	74.5049	64.0968	31.4165	123.427		0	4.10957	3.78325	4.10961	0	0
347.402	187.239	253.429	225.137	237.589	176.46		218.199	62.1484	89.0606	68.6552	81.1186	141.209		3.28671	0	10.8721	0	0	0
302.81	339.685	224.874	274.036	332.543	260.139		140.759	163.061	56.2739	75.359	74.1316	82.14		4.55731	0	4.63773	7.75984	3.30744	3.58843
302.068	600.986	177.408	237.278	277.011	245.361		144.591	196.525	70.8595	81.6741	99.6272	62.9116		0	0	6.86272	6.34075	0	3.72267
333.628	280.177	133.675	256.621	227.283	196.134		152.016	124.549	72.6723	88.4835	62.1148	89.5635		7.04584	4.68653	0	4.31534	2.54528	0
339.056	405.542	225.712	247.69	347.532	244.628		186.447	181.384	62.4274	33.5239	117.504	59.2327		8.70024	2.8114	7.59995	0	6.28059	5.14889
292.107	379.223	271.17	217.364	299.168	200.56		173.351	147.133	64.8797	45.0482	81.1499	71.6255		3.86132	12.9587	5.92238	0	2.39351	6.79118
384.583	199.75	163.251	220.942	278.195	322.149		177.002	163.981	81.063	108.134	91.1553	170.135		2.98888	19.288	0	9.29303	0	7.11299
324.122	297.092	258.478	252.908	220.239	282.149		104.297	58.0021	68.5398	62.5086	85.8234	77.1152		0	5.46855	4.61636	16.5314	0	6.39649
334.646	360.564	237.607	251.876	245.122	196.681		93.7628	78.0672	56.5448	72.2598	98.335	105.442		8.99287	11.5912	6.88371	3.93377	5.99042	14.4614
296.862	319.498	154.702	227.195	367.166	290.972		166.402	142.046	48.5737	56.6884	125.471	77.089		0	0	1.02626	0	0	13.0784
395.393	253.568	191.634	214.517	234.06	286.616		157.288	69.7662	42.0614	79.3699	27.5591	57.6506		5.66406	0	7.1345	0	0	4.88075
297.739	290.17	204.991	254.952	205.933	272.515		149.709	60.365	80.3547	61.4714	29.352	92.9391		4.99426	7.60802	11.4343	5.331	0	6.47843
346.39	394.7	311.395	271.384	283.977	272.998		157.631	189.532	89.9033	93.3071	115.306	60.2731		9.98954	0	8.11071	6.2298	0	6.41353
302.355	318.567	183.761	234.216	296.663	309.957		140.628	78.6991	65.7609	65.4359	117.814	111.991		6.0423	0	8.62871	3.71106	0	0
335.301	435.028	202.279	284.317	284.786	315.27		165.506	179.305	64.6633	86.4184	93.3063	178.82		4.59	7.62843	3.76569	0	0	6.8486
345.961	364.835	319.238	246.766	265.913	219.268		135.503	138.976	86.1269	61.5747	89.8962	110.231		16.4229	0	0	6.67289	2.57733	0
388.036	251.74	209.7	235.964	277.731	279.232		214.827	25.6037	63.7636	77.1347	73.1555	107.401		11.5528	0	5.5606	0	0	3.02314
422.271	630.465	272.495	199.751	240.63	300.443		233.495	211.504	70.147	53.1191	40.161	98.5548		9.92195	0	3.61569	5.03382	0	6.10503
548.087	323.488	189.121	216.095	223.797	296.455		274.431	158.932	58.9884	48.4688	55.8587	114.057		11.0276	0	3.34884	0	0	9.60507
338.991	306.43	207.07	221.04	225.841	330.404		149.955	107.552	74.0071	87.3763	62.6562	145.102		0	0	5.91137	7.15498	0	3.78173
311.308	349.111	220.186	375.677	221.359	364.621		119.877	133.839	79.3418	61.3943	44.0495	109.375		3.88987	0	0	0	2.08613	0
296.739	280.521	231.407	159.632	203.288	198.956		163.222	56.5915	59.1543	55.4214	71.2272	91.8733		0	0	10.0966	7.67558	0	30.6244
291.004	578.814	196.819	294.498	279.584	223.704		85.0985	102.749	70.9346	99.751	116.718	86.488		8.28838	46.8111	3.98195	5.65487	6.00141	0
303.391	271.893	206.454	285.967	188.606	221.389		152.442	75.5859	55.344	58.3033	74.447	80.7779		4.16406	0	0	2.29703	7.85991	0
558.437	342.207	261.509	222.78	287.045	229.543		363.957	121.762	54.5448	58.6604	75.8451	90.4709		20.7538	8.589	10.9923	4.53843	0	11.6183
297.36	275.104	237.079	240.586	320.35	263.13		144.972	155.988	69.2408	75.657	65.0664	111.525		4.93739	5.24885	5.89841	0	0	9.92257
345.135	419.797	265.845	258.873	196.901	317.226		153.684	248.242	60.0579	104.179	36.2502	84.7883		0	14.4877	7.17053	0	6.6195	7.2854
416.541	311.817	200.626	195.959	145.519	269.119		194.505	95.3542	79.424	54.2295	29.3197	117.833		0	0	3.64468	0	0	0
299.44	202.451	193.908	128.003	277.151	227.645		158.562	54.5352	51.2744	81.8557	69.8794	85.4762		6.6651	0	2.01858	0	1.83236	46.7224
297.302	294.27	172.642	245.744	283.501	192.037		171.573	101.819	53.0917	74.1597	117.415	62.9989		10.023	0	4.47927	0	6.90904	0
339.939	345.153	239.545	175.985	193.88	304		160.982	83.5221	88.5032	66.6442	76.7537	109.376		6.15176	7.67562	0	2.04121	0	10.7454
397.087	347.303	228.023	286.208	329.603	246.784		102.975	194.124	62.1622	74.3468	116.044	127.875		18.7827	8.85503	4.45778	7.07121	6.27371	0
316.977	335.027	231.282	292.122	166.663	266.414		124.204	162.655	71.292	90.3554	44.1022	97.6338		0	2.4643	10.7626	10.6764	0	4.56278
407.558	356.374	264.624	193.617	204.152	247.922		257.399	130.747	60.5183	85.0223	38.7833	82.0955		6.5705	0	8.0901	0	38.7833	4.32493
278.927	302.926	254.507	269.105	324.817	264.709		140.039	112.746	101.066	77.2013	41.8055	112.578		2.82935	4.03136	15.483	6.24153	0	13.1309
251.502	289.067	217.177	197.149	334.536	174.546		226.998	92.3019	71.9069	69.0471	105.916	59.7725		7.26258	0	2.96364	6.50347	2.39733	3.91968
324.485	317.331	211.069	232.873	300.89	291.211		130.273	135.798	68.3566	75.2722	96.9923	109.896		10.798	5.66312	0	3.1517	2.5736	8.08101
352.471	370.753	188.16	300.056	358.368	287.046		140.276	112.628	98.6844	86.0513	124.262	126.221		6.82889	0	0	9.74898	6.52766	4.09958
335.231	353.138	243.734	292.97	226.781	269.834		161.341	216.229	83.3722	71.4556	69.6225	109.371		0	4.82226	3.25019	3.69008	0	3.92214
350.267	312.308	234.996	254.651	185.608	265.889		162.32	185.557	61.8877	93.1509	77.4601	127.404		10.5269	0	8.26711	8.44222	0	8.16897
319.911	422.899	274.716	304.139	262.999	243.059		146.729	233.181	84.125	79.8319	35.2054	102.615		7.80946	8.11496	18.0195	6.08334	0	0
280.385	302.551	206.279	205.925	237.485	205.879		124.099	67.2492	58.5652	78.8536	106.611	76.3701		4.54714	0	5.91823	6.7026	0	5.69032
347.258	232.642	241.486	212.607	287.925	220.969		145.989	80.1441	77.2566	69.997	68.9142	78.5237		7.4248	0	0	3.98613	0	9.31823
341.956	353.075	264.782	233.851	341.225	273.253		148.116	92.5002	56.2525	66.2184	101.05	177.123		10.2883	0	7.32979	3.50578	4.70971	0
489.758	274.379	186.455	205.577	266.932	229.016		292.493	55.6187	54.813	73.3079	18.5087	117.701		11.6549	0	5.68424	3.25528	0	0
323.255	327.043	234.331	247.566	229.219	266.718		97.1955	118.344	78.4343	60.1131	28.6678	82.3081		11.0727	0	0	5.81421	0	9.49613
370.504	400.515	223.909	203.135	250.288	222.733		180.302	83.4432	65.8927	75.9315	52.5181	79.9056		3.50692	0	0	2.85641	0	0
530.994	286.802	196.804	234.744	369.803	253.474		351.525	66.1923	75.1929	64.6113	57.1247	96.9633		16.3503	0	0	5.2514	0	4.50101
311.653	301.715	211.02	272.573	299.554	272.043		174.282	55.3253	80.5327	70.2943	94.6655	157.928		8.09739	0	7.16125	0	3.29369	4.09278
318.467	338.036	197.461	200.243	266.996	261.26		183.991	110.064	59.031	62.7445	102.757	91.2528		3.40536	9.25155	0	7.24485	1.61448	2.43651
479.241	353.208	256.901	236.06	340.181	175.882		354.154	146.958	66.3322	74.0267	168.977	86.9743		21.8004	7.0932	4.25411	4.24312	18.6208	0
448.737	314.485	206.753	216.876	141.545	280.854		250.795	82.1357	69.3756	81.6712	28.0325	101.251		0	0	5.37825	2.79723	0	4.74035
400.623	325.228	232.014	217.139	319.367	186.411		190.298	106.399	77.8327	74.0193	82.1171	89.6911		8.86833	4.82793	2.7257	10.7908	0.882403	0
275.003	310.151	196.132	217.058	250.853	256.059		129.325	286.228	63.9173	93.6995	56.8211	126.985		9.17671	0	5.85433	0	2.0288	0
328.783	383.669	250.898	230.273	192.755	303.826		120.398	142.618	71.6418	84.1363	59.6498	99.6702		9.38978	3.72207	3.20219	2.83213	9.94164	9.76207
370.284	255.289	225.311	270.711	321.345	285.543		167.836	65.701	46.0301	76.7785	92.8261	88.1586		9.77029	0	9.33622	5.00288	1.76888	8.08071
298.466	376.869	205.479	244.012	301.143	224.452		212.005	130.003	87.5526	58.7628	54.2661	102.275		0	6.31879	0	6.54145	0	0
374.148	267.5	269.346	238.16	274.631	294.531		179.918	63.1825	69.7045	66.767	53.8642	134.326		11.3594	0	5.77963	0	5.38873	0
309.23	337.604	173.906	220.67	112.018	314.589		162.044	213.723	58.3989	71.318	37.6144	152.8		9.79023	0	0	0	0	0
305.947	283.453	226.522	188.207	214.248	273.409		199.504	83.3603	95.2074	65.3415	64.4555	67.2723		9.20628	0	5.04456	8.83797	0	4.13618
301.226	270.53	193.999	218.908	290.882	312.694		204.278	87.5653	72.9364	82.1042	93.4901	162.626		7.95297	0	4.28425	2.5402	5.11959	4.80235
369.735	382.073	217.87	214.64	340.769	284.59		121.89	162.263	53.9806	71.5276	92.5868	114.567		12.8385	7.45062	0	1.66669	0	0
310.021	335.705	252.402	265.399	323.919	274.779		113.713	129.18	83.2822	63.5882	65.0986	92.4047		0	0	0	4.32093	0	17.3412
383.446	333.424	248.253	215.423	285.955	276.154		223.089	150.82	59.8945	73.4343	16.2129	142.606		8.56508	0	9.16044	0	0	0
259.489	318.429	263.017	244.711	254.659	249.839		106.396	165.047	66.4663	53.4514	86.951	89.5263		7.75706	3.87427	12.4919	0	10.6621	16.7954
479.2	181.594	239.88	248.65	234.301	347.665		206.801	42.0198	54.3648	60.6776	54.2362	115.543		14.9428	0	8.22745	4.31512	0	20.6314
318.217	492.336	191.638	223.207	289.078	391.142		176.26	210.439	43.791	62.9915	92.4519	111.476		3.12709	0	5.92244	0	0	51.5129
322.893	445.966	185.058	219.26	260.016	253.471		143.675	145.888	72.3721	78.0803	86.2764	85.7782		8.01961	7.43104	4.81663	6.57182	1.35989	3.70866
297.54	243.648	228.733	283.327	198.042	295.42		156.908	209.707	68.9463	69.02	61.3252	95.1768		0	0	3.17879	8.85579	9.70897	9.28905
351.482	341.745	224.67	234.154	258.262	278.028		182.976	105.554	75.0204	77.861	44.179	94.7113		5.68384	0	6.2318	3.75571	9.33696	6.98917
306.331	277.784	265.843	239.032	289.183	298.243		121.789	85.9069	77.4447	69.7475	119.474	117.536		6.65487	0	7.44503	5.23556	7.02777	5.50181
338.286	243.636	236.277	230.638	273.121	227.04		93.3012	74.4151	80.3465	86.2309	158.941	91.0488		4.9464	0	3.8652	15.4312	0	0
435.864	257.736	238.688	170.517	235.974	352.931		247.866	129.871	59.6969	58.3974	63.7013	89.7078		8.166	0	2.92342	0	0	0
366.51	448.521	239.729	224.083	222.998	319.721		139.575	114.033	77.7702	94.1382	41.974	136.105		0	0	6.24252	0	6.80911	8.88785
353.671	319.865	228.378	239.995	324.141	289.845		132.095	68.0452	54.1638	59.2327	41.1281	62.4539		6.81287	0	4.10471	8.70526	0	12.3697
404.034	321.311	248.362	263.556	261.057	255.705		223.741	122.197	89.9852	71.4578	55.1865	89.3324		0	2.95398	7.091	0	11.0202	0
435.308	406.698	236.304	282.399	355.523	221.296		224.11	199.82	70.1308	75.9927	66.9564	109.134		0	0	0	7.30703	0	0
431.41	304.455	241.321	172.992	226.181	206.666		245.632	76.0917	67.3061	48.4034	67.8281	114.533		0	0	7.86522	5.32605	0	0
286.845	271.84	256.916	265.817	401.48	271.615		116.771	84.2761	70.013	93.6626	159.275	105.787		0	7.37819	4.14101	0	0	6.47604
294.037	259.643	207.572	174.898	233.742	341.165		174.542	39.0296	109.065	66.8935	102.645	110.038		7.04688	0	0	15.566	17.6064	0
370.702	451.463	297.685	197.139	257.995	174.494		178.935	178.454	77.3396	108.439	103.254	97.6671		4.02673	0	9.82999	0	8.76221	0
298.293	194.151	239.058	320.312	279.401	318.718		155.882	206.418	66.5465	106.013	55.8021	106.519		4.22876	0	10.0938	17.0791	0	0
282.263	220.316	162.289	277.482	217.351	285.809		180.126	49.9085	58.7575	78.8775	36.9779	128.5		4.86841	0	0	3.62569	0	0
397.957	200.718	278.112	191.757	247.416	216.74		231.497	36.0521	66.1081	83.5888	58.3321	30.5721		7.17547	0	8.03078	0	0	9.90977
336.521	313.529	189.273	283.475	278.898	366.665		152.156	138.252	68.6297	88.672	57.1581	185.09		6.95627	3.41823	3.24645	3.24872	14.2895	0
287.446	349.153	278.597	186.035	154.701	248.145		156.467	106.56	61.3074	41.9978	23.8646	86.077		7.92627	2.61732	14.1565	5.3501	0	13.377
277.452	489.558	212.581	196.475	237.604	255.338		164.3	195.4	74.6258	51.1638	39.9059	156.161		0	16.9162	0	0	0	0
375.214	283.197	222.268	217.905	241.854	312.647		232.642	137.611	75.739	65.2372	67.6308	107.87		0	1.76158	3.23096	0	0	3.28157
363.771	271.839	200.375	210.738	270.188	267.283		155.986	166.864	55.359	56.4294	63.654	121.054		0	3.8755	0	0	0	4.14231
357.19	238.095	227.726	265.682	262.744	195.468		156.827	106.598	63.1575	67.5399	47.0837	47.192		6.62162	5.61045	3.04289	6.00934	2.38802	4.77561
299.387	294.614	231.01	217.003	147.731	259.537		145.99	166.215	72.2884	67.6733	82.0473	143.746		5.43541	24.0186	7.71968	8.13057	0	8.16659
353.54	343.705	268.028	262.477	211.829	225.063		210.35	85.8971	65.5747	68.8521	0	69.1725		12.0214	0	10.5749	2.36924	0	5.86389
327.172	359.089	197.301	254.226	320.872	315.858		152.792	73.014	76.9652	90.1522	89.2536	75.4994		4.78484	0	0	0	4.00148	0
302.513	313.075	246.416	225.793	229.507	274.132		146.623	108.723	86.6329	69.1379	60.2327	116.111		0	0	3.97284	7.67725	0	4.29057
386.914	342.444	250.669	218.102	231.105	271.336		192.511	148.11	76.756	79.6344	66.7424	144.411		5.99424	0	11.0318	0	13.8698	7.08902
336.559	320.896	221.257	249.662	260.434	241.943		192.589	117.054	62.4967	79.1248	51.5459	113.894		3.08899	9.77792	5.77422	9.28291	0	3.95579
299.691	360.161	219.803	190.515	135.428	206.649		159.024	89.1193	67.6251	94.133	41.9436	82.5668		5.41708	0	7.92241	0	0	0
354.913	376.766	255.166	263.527	292.398	329.758		176.071	191.707	64.3808	81.8314	87.2753	90.717		3.35102	3.71462	7.07921	4.99331	2.75735	4.78813
301.263	368.629	250.301	198.358	270.904	176.163		170.652	134.171	92.5019	88.2753	59.561	87.6096		0	2.58803	5.25021	10.0267	4.31512	0
355.235	361.26	219.957	289.394	212.711	200.375		158.922	167.606	60.626	91.94	97.445	158.651		4.46513	9.02015	7.5329	4.09358	32.4817	17.4014
369.885	342.406	250.993	216.607	210.167	193.698		220.261	103.821	85.1379	73.0852	60.0478	86.9878		10.6994	30.7415	6.34042	0	0	11.8778
333.533	304.141	255.733	187.169	250.65	302.771		217.483	81.398	84.1839	77.3985	76.5602	130.54		6.45492	0	3.86837	0	0	7.51734
366.255	412.704	202.159	271.773	320.388	290.737		161.209	149.486	65.5508	150.308	118.653	90.3791		6.64226	0	3.84222	0	5.69449	0
546.852	282.363	231.744	184.146	297.157	320		287.151	67.6102	70.1193	74.842	90.9633	101.021		14.5065	4.16664	5.5832	0	5.64107	6.10057
323.006	353.483	217.484	217.048	298.363	270.738		154.772	102.395	67.1106	103.297	66.4266	125.777		6.5814	7.32498	5.02939	0	8.99506	0
334.58	313.307	258.87	258.202	232.714	195.947		181.742	144.823	66.0588	62.8776	36.279	87.9194		0	4.38384	5.22892	3.49463	0	0
303.468	432.347	209.415	181.815	259.19	254.151		146.703	172.741	81.2702	71.6124	68.6552	77.8796		11.3696	0	4.10121	9.84544	0	0
348.575	266.07	245.814	236.374	365.982	230.921		212.308	74.5945	74.9815	80.4722	148.841	114.136		0	0	2.98361	4.00078	7.80559	9.89524
306.796	218.304	195.214	162.411	237.13	265.118		134.867	56.3659	69.1763	26.93	46.167	110.574		0	0	0	0	0	5.6471
315.371	424.702	266.048	199.205	284.661	236.35		222.036	205.573	66.3424	64.2899	87.2827	90.1479		0	6.40632	0	6.59922	0	3.95947
399.716	345.266	241.817	179.079	178.756	256.151		168.473	146.108	87.3348	64.9764	70.6963	107.944		7.31778	0	10.4137	0	0	9.19264
332.339	277.19	246.605	226.007	300.733	222.738		171.327	130.348	73.0142	147.627	59.5635	77.9181		6.26352	0	4.28856	0	0	4.71775
339.079	291.733	233.784	250.153	116.939	273.837		130.134	184.401	52.9081	96.0187	66.1386	149.983		8.80462	8.16066	5.43753	3.8792	0	0
473.614	375.1	229.913	208.114	184.051	292.567		170.105	136.478	59.0041	68.794	53.6183	102.157		8.2953	0	3.90692	5.56778	0	3.23999
351.334	323.178	253.522	263.398	142.77	401.593		176.835	142.526	68.3902	92.7636	88.4165	187.498		8.85113	0	12.0048	2.55444	0	13.9109
390.459	344.675	275.206	201.495	349.957	264.957		146.352	155.894	83.5701	53.7524	110.086	111.78		5.59781	0	0	0	0	0
327.351	643.354	244.889	193.479	145.321	208.167		167.853	208.146	75.4839	56.6095	72.8935	93.2596		5.14684	19.9685	8.61115	0	0	0
555.364	229.537	209.758	189.308	300.676	248.456		276.485	67.947	42.0714	84.9993	86.0566	97.8349		0	0	0	0	3.73692	7.98824
299.361	311.958	252.061	217.255	300.097	233.353		134.831	93.5269	60.8728	85.7395	83.936	69.777		4.89202	0	3.46941	0	0	0
434.005	483.389	254.18	176.714	340.673	226.357		222.507	167.486	38.57	70.4702	96.5221	67.3747		11.463	0	7.85188	5.18034	0	0
309.327	390.858	205.636	177.919	213.964	398.769		122.642	158.006	33.2843	48.7848	67.855	104.073		4.87608	4.01519	0	3.92862	0	0
399.876	325.44	220.384	241.65	303.426	146.24		193.371	163.963	51.6243	66.7661	111.054	56.5388		22.5977	0	0	6.81169	1.63515	0
297.336	386.712	238.29	256.288	207.503	152.84		186.005	139.01	89.4058	66.1103	66.9942	78.003		2.57459	0	5.06602	0	0	7.1723
314.861	334.39	276.193	208.691	210.502	230.06		175.143	113.23	71.628	65.2227	0	80.9046		8.03594	0	9.30691	2.14522	0	0
508.896	350.949	270.345	219.598	194.589	275.396		299.002	144.341	66.2228	74.6625	77.7247	173.029		0	2.20581	8.16124	0	0	0
400.138	281.548	211.626	240.176	328.958	233.592		152.068	140.87	48.2791	75.8995	85.1903	127.24		13.376	0	4.20954	3.73903	0.892602	3.55942
396.478	249.607	294.686	173.633	290.695	225.907		234.681	84.8651	82.4457	85.3646	106.078	139.716		10.563	0	0	0	0	4.46734
385.423	518.584	246.279	199.139	302.598	151.533		157.253	236.53	69.666	36.3686	127.328	71.1499		5.15154	0	6.46995	0	4.61698	0
317.065	252.222	207.99	207.702	327.748	264.857		122.701	61.3716	73.9737	53.3951	114.524	40.8561		4.93718	0	2.83727	6.85341	0	0
311.09	250.793	198.103	187.32	234.907	224.506		142.705	143.961	60.8682	66.5204	29.6532	83.5342		6.2678	0	0	11.744	9.8844	10.0872
431.193	257.084	232.135	189.029	279.76	319.322		197.971	85.2196	65.1423	107.489	87.5158	85.7591		8.29489	4.33544	9.44291	0	0	12.2615
362.049	297.109	260.991	252.556	327.295	252.11		166.3	112.188	79.1222	96.3629	65.767	35.2733		9.36609	0	10.3127	0	7.81099	17.6653
413.237	287.339	195.132	260.543	333.181	283.478		194.864	68.7975	52.9124	67.2875	81.3975	105.807		9.71655	0	5.94577	2.60445	8.88012	9.0652
302.606	285.08	284.076	202.854	236.105	286.03		167.296	86.4082	97.3484	43.6478	63.1338	155.336		16.7828	6.66721	12.9035	7.20868	0	6.37913
363.945	303.336	251.595	235.177	214.477	208.443		165.567	19.822	53.5394	102.622	36.6356	82.0289		8.68229	15.274	7.89368	0	0	0
469.93	317.155	268.272	209.419	229.082	238.589		306.88	139.12	68.9416	80.3868	9.14827	123.108		16.2066	4.51812	8.23952	1.84905	0	38.4937
383.261	259.624	181.904	252.922	253.427	169.11		218.913	25.051	57.5957	71.2535	78.9494	65.6711		6.17546	0	3.73817	4.47333	2.24254	0
374.024	233.266	207.049	261.744	206.15	276.107		184.226	48.1621	52.5885	75.8246	0	48.4406		14.9629	0	12.5313	6.47198	0	0
384.07	428.133	281.76	244.848	243.479	381.172		169.979	158.142	67.4325	74.7083	50.1431	148.57		8.64633	13.0359	9.56165	0	0	0
511.886	432.729	171.43	178.595	265.43	197.254		363.138	115.761	64.363	79.8915	98.346	54.5344		27.8998	0	0	3.67539	0	0
284.182	283.862	292.208	196.383	320.706	374.529		128.397	116.609	84.2385	73.5028	91.014	105.069		0	0	16.1652	2.62214	2.76315	0
303.071	498.121	182.33	126.31	305.143	231.873		127.562	230.24	60.7039	134.105	74.1873	72.2329		3.02332	0	0	0	0	0
315.723	249.025	242.535	255.032	179.321	272.981		225.558	56.3159	58.9818	58.0769	51.894	37.9571		8.91461	0	3.22181	0	0	0
292.402	338.664	220.323	249.355	262.845	198.705		139.248	189.344	68.4548	67.1703	45.6478	34.3614		2.70466	4.8743	6.32874	3.96707	0	0
342.283	232.238	289.328	267.621	350.99	321.844		149.529	61.024	85.8075	58.2602	122.218	89.7523		5.48247	5.12112	6.49423	11.7183	0	0
323.055	243.039	230.584	195.4	129.214	331.136		149.339	47.8539	82.9915	85.5693	43.0713	66.0294		2.89051	5.50714	5.72868	0	0	0
396.374	345.273	265.135	284.565	272.21	271.682		128.075	133.696	83.1639	89.5176	135.378	63.8663		3.04416	12.1972	2.0476	0	5.79095	0
382.371	335.54	241.664	213.167	304.504	198.582		168.247	88.0892	108.877	77.3125	86.0508	112.596		4.15669	4.69615	7.09315	0	8.0845	26.6098
337.613	345.427	228.407	231.49	239.4	199.068		116.032	155.274	80.1707	103.448	46.9594	80.5296		7.1486	8.70748	5.23073	0	0	0
315.276	294.623	244.944	247.944	261.705	234.181		132.47	73.9674	74.637	70.5004	27.9504	68.9726		9.60674	6.90665	12.2441	5.68343	0	14.04
279.686	416.708	216.803	180.9	274.176	240.109		84.63	194.402	70.0163	61.3168	27.3802	31.3448		7.01851	21.7409	10.9575	0	0	0
350.123	279.954	164.162	185.022	265.801	200.693		134.003	75.8563	55.6505	64.6015	48.7937	76.0276		7.49252	5.01765	3.788	0	0	0
411.644	357.793	252.594	211.766	284.649	292.01		267.472	150.924	68.9966	68.3397	57.4123	60.4818		8.35616	8.83321	4.12959	2.4918	0	0
309.235	343.175	217.129	135.772	249.219	305.6		134.806	87.6523	57.6411	99.134	87.1565	61.4146		5.47141	3.97357	0	0	0	0
319.65	290.132	198.655	240.468	338.99	183.573		158.357	80.1343	37.0979	81.8409	104.664	56.8528		2.75828	0	0	9.24566	5.76909	0
259.56	351.875	233.432	185.183	105.319	271.865		141.504	151.361	54.3516	95.431	137.679	0		3.46299	6.20068	0	0	0	0
329.952	324.497	258.719	299.953	218.692	253.956		119.406	230.839	76.6231	68.2949	88.825	109.076		5.562	4.94085	0	12.4092	0	0
342.425	270.135	223.039	261.483	202.776	106.981		164.734	106.019	95.8797	59.0658	53.7663	58.8413		8.37021	2.9048	5.09769	4.94106	5.71754	0
447.101	291.833	203.591	188.683	353.603	129.516		327.231	72.2204	58.0088	71.7787	103.969	30.7172		16.3849	6.75733	2.28425	0	4.00312	0
379.76	368.848	223.017	234.006	330.127	276.181		197.251	218.523	40.1003	92.8553	115.956	181.442		9.49714	6.58409	6.61136	9.23707	7.01639	41.0184
348.662	411.37	251.988	197.696	285.882	222.088		186.949	117.542	77.2913	65.2677	75.4261	54.1616		3.4272	5.06238	8.0714	0	0	0
406.392	364.539	256.8	243.727	332.984	184.019		222.445	168.009	72.7464	78.1515	141.383	26.8773		20.4694	7.113	7.05071	6.18721	0	0
351.179	270.721	242.725	208.568	285.827	430.778		168.974	85.1285	58.3837	62.545	111.65	107.695		8.37122	10.9754	6.93815	10.8689	3.51587	0
310.562	257.06	238.74	210.34	151.375	252.361		180.213	132.74	63.5622	91.3498	86.0304	107.76		4.15847	4.52853	2.14264	0	0	15.7971
382.909	308.854	238.081	239.527	246.277	169.984		184.5	92.2594	61.2901	61.6348	75.3238	169.984		4.52242	0	6.33437	0	0	0
372.498	238.814	255.494	259.279	240.391	232.178		136.975	69.5606	91.1096	108.171	26.9227	70.683		11.9792	0	0	4.97989	11.3852	8.96557
427.591	274.116	241.312	269.782	185.826	223.022		249.605	81.0953	94.4118	80.7676	32.1704	89.2089		10.2509	4.44208	4.08922	2.52483	0	0
413.515	393.454	239.2	193.043	308.059	341.81		103.591	169.108	63.0477	62.5731	94.8119	55.9082		15.1274	5.18538	0	5.46239	4.68879	40.8031
215.481	304.568	189.699	324.656	241.069	258.125		239.741	122.491	74.1557	102.882	112.212	70.8303		0	9.59342	2.92327	6.09237	0	0
391.209	366.155	210.326	234.914	286.914	296.239		234.605	131.53	68.9784	76.5167	121.303	167.124		7.33053	0	8.26286	3.14648	0	22.3032
325.878	244.947	216.496	199.98	218.837	262.861		233.224	84.5339	57.3633	81.2785	101.996	147.743		4.58881	2.20063	4.32104	0	0	0
317.558	399.668	294.936	201.67	305.669	276.496		174.818	66.446	84.1021	54.0137	90.4756	110.085		2.91009	20.4639	6.32691	2.40354	0	0
278.497	165.341	234.498	251.97	188.421	147.483		140.748	64.4033	68.7922	73.5422	42.2588	101.955		3.69447	14.5945	0	3.8526	0	0
341.55	283.825	220.152	200.587	354.781	254.165		163.435	71.1642	71.8253	36.723	50.6952	133.97		6.03503	7.77304	5.84781	0	25.3476	0
217.807	194.76	249.127	227.633	341.676	372.138		155.997	71.0672	74.4572	94.0469	138.117	30.6368		0	4.9468	8.73988	6.98738	10.0494	0
395.3	357.909	276.313	233.44	139.59	256.659		209.293	223.464	49.2042	58.9572	77.2861	27.4778		7.79143	6.60892	9.24613	0	0	0
316.637	300.099	216.302	251.497	217.932	324.421		134.258	43.3456	54.4759	79.9198	65.3226	38.9884		0	0	0	9.79997	0	0
370.242	302.669	250.093	180.904	293.111	221.45		136.372	85.4969	77.1508	67.6921	77.1639	56.6912		7.50899	7.08038	9.39724	5.91309	23.5837	0
432.58	273.807	232.832	276.984	278.445	239.916		182.811	51.4448	75.111	111.081	57.6664	75.921		0	3.24419	8.94908	8.83475	0	0
426.857	274.151	207.353	209.243	335.092	316.975		305.113	79.543	77.5312	77.3544	78.7961	126.3		23.4395	6.8894	9.30042	0	0	12.9606
354.831	253.81	240.5	185.571	329.236	378.857		177.099	78.5819	68.0843	58.0843	98.7536	128.92		3.20001	5.05685	4.36146	0	6.0232	29.5286
343.859	297.786	176.338	245.276	287.372	316.598		198.503	134.431	79.9365	84.3648	84.2858	144.435		4.76719	18.0631	0	0	0	0
352.898	290.123	207.288	199.962	194.583	317.031		167.269	88.7078	70.2498	69.6487	23.1233	98.5792		6.04989	12.1946	3.69649	1.88731	0	0
287.649	303.351	243.015	171.677	337.6	166.855		172.817	72.0195	66.8111	63.8162	115.925	70.9835		0	14.1406	7.20578	6.38887	7.7264	0
309.847	272.814	276.595	247.968	225.417	308.285		149.144	124.529	53.7502	67.5675	46.6564	82.8297		5.66635	4.63957	9.09951	6.97536	6.02841	0
410.514	278.365	227.041	241.195	330.516	247.4		272.597	104.19	50.2622	75.0872	101.854	56.716		0	4.30438	8.4505	5.00737	4.29764	0
419.48	296.005	248.455	246.631	281.495	199.089		142.84	160.216	55.5764	80.6575	78.9216	0		8.08057	3.33038	11.3535	4.24448	0	0
449.367	369.986	207.574	302.914	205.25	232.833		203.728	195.31	73.6358	95.2299	81.9029	44.7763		0	4.66937	16.5667	9.82345	0	44.7763
325.912	293.197	225.666	138.003	203.209	202.099		160.347	68.5059	76.7305	55.0135	14.0414	78.2104		9.63073	0	1.82438	6.53322	0	0
338.642	279.646	170.068	229.853	197.326	380.686		121.388	114.227	63.9572	66.4406	61.379	133.726		6.28188	0	0	3.19185	5.76551	0
343.836	349.98	207.695	281.487	325.051	126.635		187.502	137.454	61.9574	105.329	113.977	97.7109		6.65768	0	3.94022	4.90276	2.77337	0
270.458	289.345	190.01	183.691	188.541	169.49		144.022	147.083	57.5592	54.1043	99.1652	40.2949		0	19.6341	5.93678	2.3141	0	0
357.356	331.809	204.784	190.995	226.781	219.322		238.126	158.914	57.1852	81.4906	52.0521	37.9955		0	0	4.8002	0	0	0
321.366	204.961	268.313	209.298	195.119	239.342		192.827	74.3253	71.679	44.8462	20.9566	39.8903		0	2.89614	3.21896	2.28009	0	0
322.565	320.365	247.651	223.447	289.603	367.241		140.935	111.178	76.1774	84.1465	64.5452	96.2624		13.6832	6.02501	0	0	0	12.0631
369.785	250.607	291.806	195.851	326.6	208.844		219.386	98.0427	85.8776	69.6625	97.707	40.219		4.55982	6.07986	8.51956	0	1.60547	0
400.82	319.007	200.581	171.278	274.652	156.975		168.6	111.665	67.7276	60.7306	90.4787	87.2263		16.3519	0	0	8.9889	8.01481	0
306.654	378.001	237.931	196.127	232.774	230.391		109.409	154.68	76.4357	101.999	70.092	127.995		8.81821	6.07022	10.9818	0	0	0
372.474	296.438	257.127	260.712	213.835	387.343		175.475	224.058	95.3949	71.1906	30.4786	81.3519		9.89383	4.23806	0	0	0	0
394.313	330.429	290.073	252.261	215.662	253.101		189.235	176.991	78.1759	87.3289	79.553	101.192		4.20484	0	8.19966	3.65354	0	0
276.829	186.206	255.077	221.87	253.067	444.719		130.515	47.815	71.6796	70.8216	132.196	128.158		5.64061	3.14743	3.7229	4.57675	0	0
347.299	279.786	275.985	280.599	265.78	455.65		107.114	60.4566	68.8092	107.927	56.8078	0		0	0	10.9755	4.48795	0	0
306.55	329.519	232.812	167.677	119.459	276.55		133.199	127.872	64.799	69.1585	21.0109	39.5913		4.65127	4.24599	3.88948	5.30481	0	9.96928
337.2	409.085	181.963	173.725	269.469	245.47		142.88	253.885	97.1834	51.9304	15.7985	142.343		16.2366	32.0688	7.97296	0	7.89925	26.727
233.39	355.722	194.422	213.16	324.523	234.569		158.612	166.103	69.6086	69.2666	111.217	61.8716		0	0	2.71348	3.68675	8.68704	18.1627
356.86	396.11	201.274	259.584	249.974	206.461		136.744	181.945	60.7047	74.7351	64.1132	0		5.20153	0	0	5.63689	0	0
392.012	258.62	224.412	219.818	265.227	434.926		163.753	87.9057	59.7735	67.4724	108.742	27.1928		0	12.4998	2.05913	2.40937	4.82562	0
307.094	210.1	312.574	174.73	337.921	209.618		145.767	70.0441	81.214	96.1865	114.74	129.271		0	7.73509	5.24882	0	7.33386	17.2917
342.036	383.98	199.998	203.769	345.015	221.966		156.82	191.438	55.4905	90.028	127.55	85.988		6.7164	8.91979	6.42181	0	4.62809	25.5003
277.864	332.987	281.568	217.726	169.291	313.351		203.987	138.17	90.8593	77.529	61.5647	87.1227		11.5017	5.71826	4.88267	4.51647	0	0
356.424	361.138	205.308	317.548	220.179	244.235		222.48	174.65	69.9131	118.515	110.018	95.5109		7.17421	7.15912	9.95705	0	0	0
299.314	402.009	278.487	167.934	244.324	307.94		135.063	90.4844	97.6663	64.4855	54.9559	81.0092		0	6.49461	0	6.06566	0	23.8223
341.159	273.943	271.175	266.482	346.817	229.877		142.954	134.973	64.5812	79.3682	134.007	0		3.92486	5.34351	7.6461	7.03915	4.33241	0
268.91	307.771	201.524	271.04	294.498	341.056		140.795	83.9015	61.1881	114.356	81.7641	134.548		5.31407	7.06824	4.05691	5.99502	4.24436	34.1201
286.832	267.429	236.845	161.727	199.819	237.558		110.766	74.7474	68.8956	69.0711	62.3953	110.069		3.57647	5.17471	4.32921	16.1727	5.65616	0
332.326	326.374	199.671	267.502	328.268	223.618		187.196	62.3252	72.8725	83.0429	126.213	28.6627		14.9553	7.21742	0	6.4171	8.82532	0
331.469	355.778	179.054	179.722	247.82	201.635		134.486	168.466	58.5628	90.7554	88.8097	83.5037		9.72354	0	0	4.53813	10.1924	0
407.084	276.545	231.757	271.771	255.267	203.467		228.704	77.0715	59.2205	73.9768	53.1613	150.727		3.83046	18.1147	3.00945	8.96551	0	27.3021
298.329	313.517	213.786	267.599	215.953	255.736		104.842	99.3475	71.8902	63.1263	60.88	57.3788		3.91649	5.66052	3.70621	3.72903	3.14556	0
344.906	354.256	239.696	234.661	324.55	173.921		163.893	81.0925	76.5155	85.1279	74.8044	86.9604		6.40364	6.3876	0	5.39559	0	0
406.403	285.517	298.048	291.64	154.5	296.964		284.378	142.083	68.4698	79.0766	100.21	0		0	5.65278	4.47384	7.34931	0	0
274.678	257.921	277.824	259.94	216.126	307.68		117.972	55.2768	69.4481	104.067	64.1454	19.2152		6.20039	6.64196	12.3936	9.05168	0	0
296.798	438.758	225.63	283.372	488.657	135.188		150.566	190.175	75.5111	102.031	37.5256	180.251		5.39596	0	2.80221	0	0	59.0215
482.463	281.341	262.623	276.249	193.162	139.267		352.021	100.264	94.7194	67.0553	142.322	155.697		17.1958	7.58285	0	4.22581	0	0
446.121	311.764	257.469	251.392	352.892	279.038		279.225	75.325	56.6128	86.312	70.7734	46.5063		6.21796	3.33359	2.80511	5.26078	5.09795	0
320.344	273.248	230.922	276.318	188.211	406.856		153.568	73.8582	67.8726	68.545	59.0409	230.781		10.5655	10.4467	3.53595	4.95733	0	39.7271
389.944	317.442	252.375	212.825	310.005	115.575		164.71	70.2079	69.8194	42.8787	124.747	86.6811		6.28667	9.47586	2.63751	0	6.9641	0
429.589	262.606	226.56	230.075	255.506	211.09		248.547	70.4006	58.5708	89.4996	69.382	75.0566		0	8.94717	5.1673	2.80043	0	0
351.371	247.872	179.709	156.061	349.346	233.955		196.401	117.96	84.0723	47.2667	88.4499	52.9188		0	4.59773	4.15088	3.64179	10.4565	0
336.928	309.742	217.252	160.942	218.28	288.032		159.894	155.269	26.7068	85.6283	34.9605	121.653		6.35111	7.37069	0	0	0	0
341.139	228.718	224.525	94.0357	192.948	401.893		121.322	139.853	73.1475	0	58.2088	82.3754		10.7414	6.25644	11.6325	0	0	15.6209
499.796	260.682	207.624	171.257	244.454	496.823		208.502	66.7823	53.9177	36.0943	18.8239	37.6354		0	3.24085	2.7975	0	0	0
292.84	372.466	225.811	420.952	215.405	267.127		168.14	180.832	66.9463	241.792	49.3159	55.7779		21.7009	0	8.95109	0	0	0
391.806	387.984	206.891	347.824	264.074	270.727		233.083	159.02	51.954	124.015	195.581	33.6949		11.8841	8.5975	5.43544	0	0	0
342.253	206.851	190.956	207.631	267.028	278.916		137.183	64.1617	61.9331	67.1186	50.8288	128.781		5.53549	13.2232	2.47081	20.7631	0	42.9271
300.865	274.001	231.896	304.062	251.093	329.47		135.277	72.4524	72.4477	141.299	81.5989	27.585		2.76093	3.92498	3.1621	0	0	0
379.627	230.463	238.531	347.902	374.071	511.517		116.851	93.5407	63.3324	154.623	74.9311	69.3922		0	0	9.58465	0	0	0
310.648	405.721	288.297	303.924	264.04	361.226		153.091	76.9079	72.9226	50.654	101.452	121.443		0	0	3.07821	0	7.00751	23.8114
483.36	247.653	241.693	276.425	275.894	384.525		274.672	116.857	66.6584	115.318	120.496	236.725		12.5997	4.2788	8.46482	38.4392	2.45772	43.7234
339.886	282.054	272.075	191.952	239.615	150.852		177.092	99.5915	80.0908	30.6751	124.822	163.026		3.72977	8.72449	9.94373	15.3376	0	0
263.537	311.874	171.882	160.336	269.33	311.843		119.928	198.419	68.5859	62.8911	109.906	159.702		0	7.53412	3.99991	0	0	22.8727
278.895	322.795	254.684	237.049	263.224	291.218		121.611	153.377	90.4084	25.7172	133.757	186.376		12.6351	7.45611	13.1595	0	0	22.6636
409.165	308.769	221.674	197.513	301.059	170.836		226.077	100.893	64.0817	98.5265	100.167	34.1671		15.7411	15.7908	14.3357	0	6.75282	0
340.997	316.072	266.394	254.211	218.301	263.688		121.473	86.4272	51.4172	15.1464	43.6418	136.076		3.7727	0	8.12047	0	0	14.921
397.442	375.697	278.711	217.805	272.704	820.775		187.643	241.899	69.629	62.4676	104.263	213.483		15.1268	3.73016	6.81087	0	5.86247	0
337.206	434.988	230.414	269.2	288.967	361.553		158.736	233.235	51.1389	41.0391	109.873	121.885		0	7.14915	0	13.6797	0	31.7857
301.571	306.295	244.485	431.592	271.135	558.161		140.205	93.0118	87.1579	138.331	73.7404	190.467		3.72453	0	4.59603	0	5.90771	0
288.521	307.392	204.667	295.445	280.22	394.356		187.778	72.6014	63.1745	70.0633	120.388	188.206		0	6.54674	5.46594	17.7625	14.5519	19.9295
613.452	285.791	223.069	177.616	281.591	285.114		389.455	82.2524	47.1088	38.9958	79.0264	98.4664		63.3743	6.2904	1.95213	0	0	15.3976
436.511	311.402	190.628	426.208	364.645	374.875		141.243	178.391	66.0222	93.3138	146.99	119.344		0	5.70615	0	0	0	39.7521
394.372	309.232	259.612	313.838	298.526	296.853		151.575	190.486	83.7423	92.7975	136.464	149.146		11.9468	22.5347	3.15305	17.199	0	27.6327
244.105	237.181	224.026	250.192	247.051	397.88		140.394	82.7846	90.5989	139.752	81.3646	152.502		12.6931	0	6.95629	0	0	13.5156
464.843	299.616	210.433	466.12	461.698	203.901		287.799	222.502	45.5944	48.0599	158.139	135.934		6.53366	0	8.019	0	0	0
482.096	303.985	250.676	295.807	279.144	287.195		261.797	65.939	75.6793	174.072	83.5371	156.994		0	14.7855	3.93547	55.9094	5.40478	0
324.84	418.424	234.676	235.136	327.15	393.303		239.623	212.723	62.7279	68.4838	99.1639	112.233		5.23537	7.99878	3.727	0	5.22646	32.7752
309.207	257.083	260.925	236.101	251.424	432.124		159.521	74.3145	84.4031	23.1943	100.028	112.364		4.72938	3.5842	0	0	0	29.1302
355.214	279.437	276.325	308.212	326.683	363.63		173.029	133.871	103.31	181.086	119.474	211.735		0	0	0	0	7.03561	50.8558
401.559	289.207	253.032	308.31	426.335	333.308		272.593	112.658	82.1804	38.4982	193.981	163.381		14.4999	0	5.03639	0	0	17.029
349.853	310.817	231.432	388.512	158.443	417.413		168.916	142.27	61.4152	139.222	18.6402	174.283		0	8.11506	2.77629	43.8139	0	0
361.487	299.259	254.861	227.344	330.702	315.331		215.574	113.469	69.0632	78.3405	148.325	118.897		2.482	7.28051	0	0	8.99574	13.0964
302.918	276.34	223.377	324.348	199.342	269.92		143.658	92.1402	75.3887	23.7827	54.2737	171.214		0	2.80791	0	0	0	32.9023
408.334	467.117	232.799	325.246	285.651	331.273		133.949	217.935	71.3179	84.0844	101.314	188.44		0	9.83491	0	13.276	7.03184	0
417.748	270.345	229.797	351.978	307.955	398.05		230.574	63.3972	87.3206	181.364	124.451	127.632		7.00161	3.34631	0	0	4.82485	0
336.524	348.3	247.476	223.193	329.253	380.434		163.273	195.394	73.471	84.1291	129.072	64.0881		0	8.1685	6.69408	0	13.9529	27.3777
402.386	299.83	228.673	232.637	325.36	309.434		161.759	64.4275	61.5468	170.088	122.044	130.406		9.83583	4.91336	7.70884	34.202	3.65675	0
379.283	312.046	266.214	331.821	286.229	355.302		182.755	77.3915	116.315	275.708	121.802	162.911		0	0	0	31.2598	4.578	0
384.887	312.166	223.484	407.966	287.294	361.276		200.887	101.469	73.7707	100.441	111.03	112.875		3.63419	0	8.15769	29.0271	10.1613	37.6251
302.604	338.697	251.024	332.398	326.446	359.075		142.276	133.392	71.1316	193.713	122.516	155.491		7.64651	5.76607	12.4322	0	7.44497	29.697
314.146	313.863	238.178	371.951	279.58	291.89		165.727	135.105	66.7925	113.197	114.246	113.601		8.46835	0	6.98038	46.8493	0	14.3918
667.458	297.096	241.789	343.281	314.026	368.708		268.326	104.904	67.9102	45.9382	130.925	203.186		16.7279	11.6908	8.03968	0	8.78454	13.6056
383.796	264.703	278.105	384.167	286.205	347.877		185.729	68.6196	94.107	61.44	28.9522	157.07		8.99331	5.84308	0	0	0	19.6981
293.988	285.729	213.618	337.306	268.69	441.256		115.575	59.1861	77.9813	146.517	28.927	181.89		12.4884	0	4.29685	17.2229	14.4635	26.3342
323.454	294.912	186.04	297.662	340.358	426.19		210.783	93.2644	65.3142	91.486	101.016	300.906		5.42784	14.1934	0	0	5.00248	48.7512
302.186	359.643	219.296	247.771	324.692	367.522		141.522	175.467	62.3015	70.7916	117.988	96.5966		10.4754	4.22985	0	0	5.22267	32.1989
334.889	247.689	222.511	273.887	297.73	334.464		170.598	99.2661	77.165	86.0826	132.509	151.921		17.4731	0	4.68402	0	5.66814	30.6458
299.893	266.655	225.438	183.972	285.821	311.522		210.383	115.909	53.6002	58.8794	102.082	206.172		3.06537	11.8362	6.7193	0	4.56474	30.0832
303.373	313.63	231.693	488.852	301.232	545.956		221.517	144.401	74.1737	169.551	106.081	171.126		0	3.6287	3.24521	20.2691	6.59027	0
389.968	270.465	234.522	313.826	244.203	304.873		189.811	162.487	64.2937	59.5919	90.8275	157.142		6.32743	0	7.21379	13.2115	6.72562	12.9819
370.067	322.868	287.339	170.692	284.992	235.66		183.835	82.1056	74.2122	107.019	104.558	127.462		0	8.66247	9.86713	0	3.19417	0
332.332	339.561	260.654	180.002	403.985	165.094		196.73	76.2858	64.8338	57.4061	128.186	165.094		11.3566	19.8928	6.56762	0	0	0
294.528	298.031	233.604	259.014	193.343	434.305		111.659	132.878	77.465	70.9005	112.321	107.579		11.1091	0	5.52242	0	0	38.31
340.503	359.96	273.213	214.722	232.453	350.387		178.302	202.552	63.6337	80.5207	105.236	25.5886		2.55401	6.99927	4.71624	0	7.8835	0
327.611	258.044	234.565	253.933	259.873	395.179		147.705	72.8988	67.4327	88.4587	121.499	190.757		8.39877	16.4626	9.12581	14.9024	0	28.4423
281.006	335.981	215.536	419.682	271.771	366.622		124.833	96.4218	66.5723	65.771	88.1207	162.694		2.71344	38.3528	2.02334	0	0	37.8639
335.656	285.066	271.659	538.775	314.781	377.545		155.065	88.8944	83.7089	210.635	119.102	211.29		0	9.16739	7.69255	0	15.0939	0
377.276	299.007	234.855	314.778	490.132	221.695		314.547	169.317	65.3087	82.2483	64.8225	188.082		0	5.46601	3.99789	9.66236	0	12.706
448.714	333.594	262.327	221.762	268.835	268.688		162.673	106.94	58.0226	161.339	64.1436	176.402		9.04748	5.95397	9.30256	0	0	0
369.092	335.585	232.977	199.024	261.452	422.37		298.72	119.902	58.8038	0	121.358	191.731		0	1.67783	5.48859	0	4.05495	20.0981
367.227	253.318	221.227	274.114	258.638	318.437		183.784	57.2659	83.8269	39.355	89.648	102.326		0	8.15235	2.95954	19.6775	0	35.4052
478.554	290.852	244.601	398.098	275.576	258.257		281.728	218.039	68.4228	159.617	189.125	29.083		13.9113	20.7921	9.41233	0	0	0
369.154	263.244	253.548	239.427	287.225	354.599		162.744	94.2154	61.1166	13.0366	94.9619	143.564		6.79818	0	0	0	5.22977	0
323.902	259.119	192.669	356.069	334.651	565.782		185.937	103.6	88.7794	104.066	47.3244	272.215		3.69593	3.61955	0	25.8772	15.7279	0
338.196	301.609	240.227	452.313	356.698	345.401		122.362	172.161	82.9017	246.632	139.678	75.1226		0	4.85128	2.69638	34.2802	18.571	0
478.381	442.733	291.309	140.856	297.642	232.093		262.793	123.796	44.9388	41.1741	106.114	50.6353		0	17.216	16.1838	0	0	16.8784
324.435	265.301	149.806	229.541	254.511	355.462		167.271	69.732	69.7919	85.9784	87.6294	81.1971		5.38416	3.15443	0	0	0	34.8204
346.659	351.366	166.851	284.401	173.173	391.5		147.152	171.781	52.3404	70.5355	68.9883	108.717		4.57562	5.31922	0	0	0	0
559.713	374.165	136.575	216.785	380.292	347.628		187.407	167.988	38.8844	43.3165	153.823	247.929		0	10.9043	0	0	0	20.3488
300.895	301.727	133.198	89.9386	229.998	298.601		160.619	179.995	39.0186	22.4847	80.3427	146.628		6.26475	0	0	0	10.3638	27.1127
509.449	307.125	207.082	156.434	398.962	383.692		299.133	107.201	87.7166	50.2982	136.211	135.939		0	0	5.63168	0	3.16253	18.9131
381.546	257.609	328.81	267.749	312.526	336.132		121.64	74.9648	98.6712	59.8779	115.156	162.444		0	2.35816	0	0	8.33889	0
261.437	281.587	149.131	230.732	393.912	195.139		100.72	74.2541	20.0827	56.1973	177.621	72.3659		0	2.65077	0	0	8.64852	12.747
341.668	349.381	319.525	520.126	480.787	338.082		173.055	65.0694	139.093	174.195	153.055	261.784		22.5463	0	0	0	0	0
286.876	282.815	158.673	183.657	268.699	403.876		172.626	140.7	100.337	129.123	97.9252	310.691		4.3646	2.56208	0	48.3549	1.92648	35.207
481.517	404.258	144.088	206.25	366.681	333.028		240.875	203.422	97.1204	36.7942	192.314	81.6558		17.6367	9.59653	0	0	0	9.25865
334.123	274.448	152.275	356.507	262.886	456.507		138.047	76.5717	68.7622	221.507	92.6837	124.081		8.08711	12.5676	0	21.6531	0	24.8162
382.853	335.464	204.041	335.638	235.811	296.015		78.3704	144.089	69.3604	67.1277	86.7452	73.1335		0	11.3129	0	22.3759	2.8313	0
249.794	243.971	157.257	311.805	294.596	422.277		93.5339	81.1458	78.3719	114.624	128.586	174.652		6.42738	0	16.1686	0	3.11536	23.1868
361.286	245.271	166.956	245.653	291.112	499.146		157.01	79.3504	84.7011	61.9112	110.773	166.358		9.43057	16.4923	0	0	3.58541	0
361.136	325.746	183.634	296.763	266.53	440.504		150.204	149.903	20.4038	333.858	109.216	132.561		4.60941	5.54713	20.4038	0	0	22.4495
248.375	299.099	321.234	185.718	202.456	299.721		138.214	69.8118	129.793	128.702	94.0943	173.287		2.86009	8.07555	0	25.7404	0	0
286.753	301.88	201.889	268.819	259.437	323.398		160.302	93.7881	78.7251	50.5843	109.419	104.763		7.61886	0	11.2558	0	4.65182	10.257
278.791	310.678	273.026	221.698	303.649	264.742		143.165	105.05	60.4634	61.7318	143.289	35.6854		3.42392	0	13.1356	0	3.27421	0
298.28	303.03	127.901	442.625	328.414	495.285		161.008	188.562	60.0886	84.3096	163.134	111.888		12.6705	5.38658	0	31.3447	8.78669	0
349.457	331.327	262.332	249.607	259.93	391.011		153.266	198.735	23.0333	56.6043	109.859	167.136		11.5288	8.00368	18.2762	0	5.01945	28.2364
589.237	300.516	158.463	370.893	299.556	334.222		182.304	146.737	46.862	136.334	87.1499	155.654		25.0062	7.91352	6.28279	15.9436	5.37942	15.8452
301.074	178.225	243.419	191.949	183.73	297.45		156.495	82.057	91.3252	51.6805	56.7069	138.984		6.20514	16.4114	0	13.3733	10.0025	13.9678
356.819	290.625	218.312	288.899	249.267	326.541		150.759	128.474	68.6283	169.782	138.907	152.413		6.07673	10.0405	0	28.2971	0	31.4616
367.291	281.399	139.51	349.453	285.83	414.359		134.344	117.441	57.718	246.474	96.6847	222.984		11.0773	3.37149	0	47.5857	10.1396	28.7
280.053	196.707	191.087	282.54	274.17	322.27		165.086	188.656	53.3211	87.3296	78.49	132.428		0	0	0	14.9785	6.19323	17.6609
657.795	363.248	140.062	160.008	246.872	288.108		288.561	210.332	38.4435	40.002	102.775	72.0272		16.3378	0	0	0	9.26156	0
332.928	389.715	238.697	246.764	288.154	460.099		167.695	203.01	64.0076	111.84	133.796	95.0059		4.23813	0	5.5793	0	5.40321	0
356.162	292.092	296.24	180.365	228.15	229.057		141.232	207.305	32.9155	68.3563	44.2931	160.824		7.51427	34.2618	0	0	0	0
521.397	266.133	177.635	252.331	198.491	580.339		358.587	177.422	63.8904	123.468	72.829	161.474		0	0	0	0	6.20754	0
392.363	169.761	155.716	279.978	267.279	293.031		153.61	40.4993	72.4748	107.62	120.039	71.632		0	40.4993	23.3772	0	2.58032	0
455.164	370.285	240.045	147.722	311.489	321.461		257.997	148.937	55.078	57.4909	141.707	105.325		22.9541	0	0	0	6.55204	15.0704
384.696	398.51	70.713	228.56	282.591	259.486		159.804	166.046	64.3433	43.0586	74.9642	297.14		0	0	0	0	4.05248	93.4095
319.466	240.643	189.72	202.279	229.829	314.986		146.231	48.1285	46.6891	40.2148	113.933	197.75		5.84204	0	0	12.2791	0	20.3503
329.877	375.571	273.976	248.142	259.413	278.282		130.138	183.652	76.0324	86.5123	114.159	104.961		3.78255	0	0	0	6.28307	0
330.714	272.521	202.428	114.815	254.167	472.319		105.579	188.876	0	76.5431	79.7527	150.35		10.3167	0	37.3331	0	0	26.6053
378.78	470.118	239.028	198.339	271.53	324.696		158.322	236.781	50.0368	52.4267	142.102	68.8		0	0	0	0	4.19557	22.6023
372.525	573.441	117.976	393.703	306.644	277.499		141	145.153	19.6627	225.374	83.4103	126.755		9.65271	0	0	30.3923	0	65.2182
289.141	407.946	216.517	287.671	265.858	439.175		118.241	195.093	90.023	111.695	84.2046	253.403		5.24964	20.4843	7.34794	15.6843	7.76692	0
472.53	326.516	251.339	234.338	336.808	280.659		221.216	140.799	105.439	112.763	107.196	143.163		22.5393	0	7.45747	0	7.4384	27.1486
516.303	537.682	210.283	294.726	257.025	314.672		312.394	122.264	40.7481	90.4855	121.356	168.268		27.1093	56.5851	0	13.5205	0	9.36836
372.513	338.833	207.801	196.702	395.033	388.553		164.438	242.25	36.3377	47.4898	203.222	118.979		5.13683	0	0	0	15.1357	0
347.301	269.994	150.334	325.195	130.457	225.135		120.537	109.92	70.797	79.1293	97.3327	120.881		5.7211	41.5911	0	24.6066	0	0
333.249	386.195	107.181	277.745	276.502	503.906		185.288	91.6039	51.3962	88.9289	159.18	84.5984		4.95873	0	0	19.839	7.3659	27.5185
304.327	380.433	226.778	103.802	293.794	380.513		164.558	273.959	35.2211	0	81.8701	0		4.81132	0	7.15764	0	0	0
299.974	339.348	164.256	231.734	176.018	192.768		103.232	172.427	49.7229	36.3465	60.8538	139.531		7.2231	0	10.0145	0	0	0
487.091	310.918	180.485	380.952	323.013	310.322		251.184	39.1776	72.343	199.747	96.7186	175.479		10.3639	0	0	0	9.69485	22.3772
299.684	460.33	249.975	267.603	273.436	317.471		150.939	77.4064	89.2233	88.0763	117.115	94.3824		0	0	2.6883	0	7.81246	0
674.631	200.576	250.254	223.687	328.31	404.121		284.183	38.4584	47.8773	92.0063	90.4128	44.9023		23.3984	0	0	0	6.98121	44.9023
343.616	410.08	264.397	227.409	238.053	364.971		145.875	134.936	94.6518	29.8488	96.5477	121.522		4.46934	0	0	0	16.3187	8.7186
358.49	485.413	188.472	180.779	386.095	471.759		167.473	294.198	63.6083	75.0637	102.273	149.018		12.2218	0	5.51351	16.6941	5.35856	0
371.045	242.812	230.946	201.335	193.964	492.482		186.45	88.1946	28.8682	33.5558	26.369	283.412		6.7678	0	0	0	0	33.6818
529.485	340.473	252.141	211.401	289.224	382.058		288.926	89.682	77.3806	79.3862	81.7564	155.935		15.6031	0	0	9.64885	5.75918	0
422.784	284.139	213.561	291.088	330.505	421.748		193.208	230.701	108.499	143.755	123.433	56.6884		9.47723	0	0	0	10.4346	34.5765
382.035	376.686	188.057	222.996	273.738	378.178		139.325	181.539	77.842	51.0454	78.298	222.586		5.65108	0	5.39011	0	14.1357	0
357.609	374.488	236.642	341.81	293.543	330.315		120.282	100.312	39.7464	88.4578	123.999	101.654		9.68596	0	0	0	3.50279	0
344.184	234.046	289.92	341.912	357.585	299.219		144.689	26.5207	46.607	70.644	123.462	173.241		12.6214	0	0	0	6.87337	0
286.68	311.073	154.793	247.055	324.099	415.576		126.473	155.536	39.0954	74.9282	96.0412	163.61		11.8207	37.0693	13.0318	10.2756	0	23.9504
373.347	295.366	185.633	138.635	273.406	308.635		221.349	199.866	79.1767	30.8077	149.089	162.667		7.56628	0	0	0	0	22.096
452.43	428.933	223.589	266.187	290.667	371		247.444	92.8015	57.6458	111.006	99.3285	103.154		8.93198	0	0	7.94763	3.19993	24.4811
423.461	414.761	135.853	287.478	331.976	308.519		295.505	152.513	74.9057	76.563	115.733	144.688		13.3904	0	0	8.0782	6.16114	9.57123
313.105	403.137	250.002	259.753	277.373	411.286		177.119	134.349	88.8136	151.915	88.6435	174.812		0	0	0	20.6064	6.08295	30.9865
527.703	551.168	204.127	509.946	295.381	246.615		250.622	127.993	97.0704	280.969	77.937	89.6783		0	0	0	41.8425	14.8022	22.4196
379.282	291.51	214.331	461.74	270.645	274.657		187.217	153.353	42.6719	148.245	108.303	53.428		14.7868	46.6484	8.80746	0	3.9024	47.9432
313.815	331.479	247.139	202.142	274.302	274.791		175.303	252.202	85.2609	72.6895	141.459	113.885		0	0	12.414	0	0	42.715
308.806	326.417	178.189	297.482	204.417	480.878		194.311	203.796	59.2766	58.2943	48.0284	86.7068		9.71805	0	15.0763	0	0	38.6938
310.404	240.049	139.003	184.786	246.551	447.936		143.519	42.1278	60.2518	28.2017	16.3044	195.695		10.5397	0	0	0	0	32.6159
302.819	375.101	146.048	229.524	319.972	472.773		135.29	41.4247	104.014	63.2428	87.5892	189.964		3.78581	0	0	0	12.3147	27.618
582.368	264.963	173.408	256.158	231.621	379.422		373.496	101.511	25.8093	0	79.3412	185.198		19.928	0	0	0	5.93429	0
318.046	270.438	199.162	348.106	376.959	312.101		142.108	218.498	56.92	70.5192	94.2399	122.614		5.71877	39.7182	0	21.7566	0	10.6234
304.512	431.017	254.364	287.517	282.776	521.738		121.577	203.371	0	25.5314	85.9668	146.024		5.42519	44.1492	0	0	9.09645	26.8367
306.237	424.541	228.307	473.082	264.373	235.423		127.286	67.2622	115.881	316.646	94.1993	127.152		3.28013	0	0	79.3801	0	13.0358
356.282	309.082	218.526	281.137	231.274	289.295		208.309	124.587	59.9642	58.4856	47.5239	143.586		8.47304	0	0	0	5.38493	0
442.185	468.152	141.928	303.435	238.223	351.816		249.093	74.0115	47.5619	134.363	119.048	135.759		9.33722	74.0115	0	17.798	0	56.0371
332.592	281.181	130.138	197.208	254.504	441.666		112.757	306.021	0	47.7355	131.522	179.493		3.54458	0	15.7103	0	0	21.0058
329.866	558.872	209.124	337.37	289.61	449.217		141.694	288.047	91.4093	108.336	114.732	201.095		0	42.9902	0	0	5.2942	18.3866
313.022	460.133	220.048	285.932	245.347	287.03		156.707	105.177	39.5114	70.1857	87.2261	97.6814		6.75934	0	0	0	8.2186	11.7775
373.01	154.363	206.87	283.701	269.222	293.799		194.65	242.413	60.8784	106.388	91.4347	103.418		11.7028	0	0	0	11.0919	12.8502
311.611	457.481	187.054	307.112	316.442	408.203		171.467	136.539	74.8488	62.3286	102.835	236.506		5.52783	34.1348	0	14.6237	9.68026	0
506.983	436.486	167.866	278.948	312.297	335.5		315.077	125.827	34.826	132.602	120.939	150.189		20.1266	18.2887	0	24.3909	5.334	0
280.527	286.313	124.686	231.264	219.793	215.097		159.729	211.513	63.886	76.7481	122.356	202.853		7.28493	0	0	0	0	0
483.734	596.723	342.4	295.001	324.135	511.387		127.764	261.773	117.394	57.7803	106.345	79.4395		0	38.0424	0	28.8902	3.6026	0
449.506	440.908	233.797	104.804	266.2	304.603		178.138	275.554	92.472	181.719	136.955	194.642		7.72723	35.0592	0	0	0	0
332.041	407.102	187.814	245.171	292.193	273.818		137.503	107.237	57.2821	104.642	167.909	115.112		0	35.7457	0	0	7.64266	0
343.887	488.491	269.936	278.544	303.386	382.612		137.833	122.72	103.807	56.7717	152.545	224.076		4.63893	26.412	0	13.3047	0	24.3755
356.97	426.299	112.343	265.043	318.4	455.009		225.527	105.723	39.014	159.588	143.271	112.302		9.71961	30.6011	0	0	13.5561	38.3281
335.562	475.656	256.696	249.875	262.315	237.411		243.703	151.183	81.536	58.3609	100.74	48.5647		8.07895	44.76	0	0	0	0
311.037	309.151	226.927	362.572	204.058	426.9		150.176	133.007	123.951	104.154	110.133	235.649		8.76944	22.1027	0	15.6482	20.4058	35.29
340.437	322.211	185.799	298.752	300.3	446.59		134.452	102.903	133.403	105.673	168.382	228.399		4.27212	9.44542	0	0	3.58065	0
348.319	273.476	199.985	215.935	295.577	220.857		196.57	169.785	56.7008	45.7142	83.558	145.135		6.75125	26.7736	0	22.8571	10.2806	14.0275
379.051	548.735	73.3396	335.218	257.259	353.945		240.313	152.164	61.6098	109.598	108.312	164.778		14.9246	21.2062	0	17.8707	0	14.6154
371.349	359.627	156.236	262.067	234.108	340.161		186.178	158.218	78.0291	17.6013	109.398	201.665		9.18044	0	0	0	11.6004	26.8991
318.18	317.115	127.383	228.284	310.861	390.111		168.459	120.787	43.0864	89.6771	144.598	154.461		5.16499	0	0	8.69167	0	36.0624
289.833	518.641	129.942	300.418	296.646	320.301		125.064	256.386	43.6097	59.1555	109.256	142.453		4.38892	39.0692	0	5.19163	2.64083	23.7422
290.516	396.96	191.736	264.746	398.404	402.35		113.474	90.6018	108.687	79.617	256.163	227.121		2.53752	16.5314	17.5131	7.16378	0	0
303.279	480.108	264.155	207.633	222.938	391.039		189.683	117.6	90.8958	59.3951	102.701	155.86		7.23098	33.866	0	10.9589	5.11085	14.2079
320.031	261.449	169.629	296.365	286.462	314.855		150.268	135.412	60.6205	51.8176	113.535	79.6258		10.4934	0	0	0	0	0
353.247	685.702	144.129	395.402	229.533	258.851		160.178	184.916	67.8753	106.314	53.0978	185.874		7.06016	37.205	4.62179	0	0	19.8693
373.222	609.859	95.1896	218.912	186.646	367.486		175.653	208.547	54.1981	80.7136	91.6684	98.658		0	51.8744	0	0	0	25.2487
336.542	249.984	134.6	311.763	299.548	351.161		127.651	47.8886	56.2931	100.484	139.358	175.69		4.99467	0	0	7.89657	0	16.56
350.127	335.895	260.31	350.386	272.824	370.159		192.201	96.1212	93.6516	148.491	103.457	157.545		9.85368	0	13.2898	37.788	2.72675	36.2217
379.695	389.028	127.202	144.483	302.507	449.387		166.348	247.761	19.4567	100.496	106.475	155.977		11.5984	22.0614	0	0	0	33.3518
311.821	336.037	166.025	309.478	319.649	327.842		93.5362	138.486	60.2954	49.4381	157.847	218.425		6.63874	0	0	0	0	29.8038
352.547	484.429	187.183	266.212	270.418	414.052		182.625	105.963	88.1146	68.4155	92.6305	172.522		11.1423	23.8346	0	5.45225	7.49561	34.5044
386.114	400.889	173.369	196.412	386.308	395.616		284.43	240.838	26.9171	63.5034	124.47	141.57		9.42249	26.7598	0	0	0	8.18398
349.643	307.709	181.459	212.896	292.146	420.916		246.759	168.764	42.5237	49.7343	109.51	211.962		0	0	0	0	0	21.9469
351.346	421.955	200.202	273.503	179.273	379.323		201.801	132.839	41.7581	61.357	182.664	226.321		0	20.4976	0	0	0	20.2387
284.4	320.015	214.26	223.298	310.118	433.163		112.32	139.167	136.048	59.5265	110.173	243.773		0	26.8644	0	0	0	0
354.117	509.351	283.401	281.553	234.177	224.23		185.939	199.439	51.3929	61.5724	71.3112	134.538		4.85489	34.4526	5.995	0	0	0
423.411	420.62	150.232	217.906	233.345	350.448		164.283	218.262	82.8861	63.5528	92.1607	90.6551		8.08142	27.3559	0	0	6.56243	34.2758
282.036	323.801	139.663	216.314	322.077	281.129		152.8	118.544	61.204	47.8154	144.407	133.568		0	0	0	2.25428	6.28186	0
333.111	484.374	139.756	209.216	245.728	340.192		133.081	246.971	64.9937	66.2737	109.704	73.8751		2.71989	0	13.6921	6.29361	5.01931	44.6913
294.354	415.988	179.786	238.996	257.025	421.535		118.211	153.796	75.2049	51.5176	144.989	185.47		0	31.7233	0	0	0	0
313.288	526.079	182.678	204.901	218.656	344.795		109.06	132.09	39.3982	45.5443	102.784	84.5673		8.02233	58.0399	0	0	2.13813	21.7034
303.692	304.425	196.797	255.221	262.336	355.465		130.936	124.311	83.9652	57.7145	106.717	181.596		9.97488	31.4678	0	0	8.90298	17.0281
323.532	419.435	195.716	234.626	288.756	274.484		156.458	162.804	76.5316	65.6382	75.2029	141.941		2.82723	0	0	12.2562	0	27.5593
379.574	299.384	217.181	205.304	367.444	257.348		173.058	262.457	62.3273	39.6942	134.042	117.325		8.43461	40.7095	4.17577	2.84779	4.2999	46.6743
368.44	384.1	188.423	253.892	352.174	114.79		121.579	234.643	89.4001	82.1875	127.275	114.79		6.97441	29.924	12.132	0	0	35.8613
326.599	307.131	214.91	243.811	292.626	284.328		178.752	126.737	44.2326	65.3953	137.141	113.094		7.90133	34.616	22.1163	10.3957	3.25662	6.64596
307.56	355.315	312.004	197.495	212.522	441.651		192.308	246.505	119.984	34.959	71.17	105.031		0	46.0264	0	0	4.80883	0
352.139	201.906	187.169	258.994	327.764	374.299		110.509	67.4471	84.0745	65.0965	130.829	182.296		3.04475	41.1942	5.35231	6.32761	4.71588	0
307.699	328.221	160.68	270.361	300.742	423.848		187.978	119.132	0	52.0491	214.143	226.518		0	11.8909	0	0	0	45.5562
314.458	333.396	172.39	277.699	222.739	413.892		176.271	225.647	42.8399	47.2721	94.9832	170.644		5.99451	37.2215	0	0	0	0
321.25	408.342	343.56	237.498	276.908	273.406		186.201	99.9814	108.263	50.9306	108.689	73.8459		4.68818	0	0	0	5.89126	15.7231
360.364	370.178	141.752	204.597	288.805	331.539		207.451	113.279	0	58.6331	35.9785	198.387		11.953	10.349	0	0	0	0
245.76	617.774	196.605	370.562	298.341	346.442		83.1872	119.586	59.2895	126.277	82.8273	56.9537		0	0	0	15.0593	6.82233	23.9327
291.834	361.831	172.29	124.67	332.003	388.716		127.189	118.686	102.576	75.5335	121.856	144.876		0	0	0	0	11.1488	30.6294
420.571	481.483	158.87	234.396	303.232	305.029		266.56	169.832	49.7108	40.1816	121.121	143.698		20.0461	42.3751	16.9463	0	0	11.7833
472.715	422.08	191.807	195.648	304.948	362.144		114.452	115.113	65.1046	59.3935	104.441	74.5495		0	62.1002	7.34497	4.75391	3.81621	0
374.955	501.542	304.716	252.109	262.234	406.779		209.118	196.695	140.284	62.0325	97.823	118.038		0	29.2701	0	13.284	3.32212	23.6076
466.795	288.774	265.823	221.916	240.828	471.109		166.472	176.04	76.876	43.088	120.417	169.389		6.27179	0	11.9095	5.31556	7.37774	19.0937
322.075	560.364	104.488	207.116	279.099	456.397		241.903	131.883	47.1585	46.4122	130.123	165.356		16.2386	19.5606	0	0	7.68195	34.0692
359.957	306.13	249.641	199.166	285.32	310.74		273.406	144.181	84.1185	34.5114	127.656	193.313		6.97077	33.7065	0	5.58691	10.6889	0
375.561	286.041	158.309	255.844	296.199	288.954		182.155	119.271	84.4708	70.8202	82.2776	200.117		5.51874	0	0	5.37496	0	0
368.034	360.802	122.238	226.235	352.655	385.44		196.616	113.136	77.1482	38.8371	151.304	172.965		8.42747	26.7287	0	0	4.41283	67.9317
350.617	425.785	171.461	216.044	249.74	349.116		95.6796	121.198	16.9684	61.5454	109.478	95.7249		2.48352	21.3423	0	0	2.33998	26.8551
343.862	691.802	182.566	244.934	288.802	427.03		99.9682	129.998	0	38.4652	103.427	86.0064		4.55395	49.4881	0	0	1.96849	31.2052
360.154	284.806	171.196	252.349	332.42	302.884		96.0057	246.264	57.3906	48.5109	88.5235	91.6702		0	38.5421	4.25261	0	0	0
285.204	512.506	137.787	158.509	285.912	324.407		78.9506	248.472	52.2403	42.9651	125.815	176.913		2.63419	44.7773	0	0	7.57382	13.3474
362.762	440.132	203.095	277.872	248.765	395.271		109.646	89.4118	93.3134	58.3949	117.415	124.073		3.87065	27.495	0	0	0	20.1526
404.843	336.344	255.602	263.509	305.664	573.769		109.909	133.557	34.4024	41.181	106.814	78.681		4.41771	20.8635	0	0	7.38677	47.0078
404.874	382.286	145.018	240.231	219.986	312.667		175.195	169.629	79.9274	54.9	76.4833	119.022		0	0	0	0	0	0
381.028	394.976	121.582	258.147	279.264	318.71		111.819	172.02	63.4493	54.1557	101.801	163.797		18.5309	32.1297	0	18.0519	3.03998	0
333.785	338.843	185.617	191.17	257.067	347.435		120.985	139.531	54.5816	54.3738	95.9332	121.076		6.03099	0	0	9.72535	0	0
355.551	451.225	171.226	240.01	273.34	397.612		141.619	144.211	64.2163	60.4903	127.098	153.456		2.91704	43.2283	0	0	4.58222	18.433
397.633	393.542	204.207	272.226	293.156	253.728		163.325	273.508	34.1144	64.4376	118.974	188.568		3.96078	33.9753	0	0	9.95479	49.5894
375.295	378.205	169.948	248.573	277.319	370.16		140.659	111.27	75.8101	52.8077	112.136	121.441		6.33068	21.0412	10.2613	0	12.4379	33.776
332.819	301.07	156.693	198.786	322.801	345.391		111.406	167.762	31.3386	59.3513	115.65	91.9398		0	25.5433	0	0	11.1418	0
349.575	486.287	263.985	222.487	199.717	251.14		140.831	156.081	93.4391	35.5019	93.0493	89.0849		0	35.5584	0	0	0	40.5138
388.85	300.089	288.317	197.161	252.349	385.96		151.01	90.479	26.3567	55.2889	93.6433	88.4439		0	27.7409	0	0	0	21.0079
356.284	508.436	196.872	246.943	326.766	342.779		118.623	209.183	74.1703	55.9612	133.763	141.247		0	44.0428	0	5.81399	7.94632	26.9486
378.882	652.43	221.842	296.056	152.641	224.641		178.103	251.277	55.3156	119.882	74.5954	107.265		0	40.1977	6.16362	0	5.31617	7.7912
330.114	466.914	222.268	260.211	287.76	370.972		96.6204	144.435	44.9718	69.5323	85.5705	224.45		5.74766	18.1774	0	4.05646	0	0
369.556	291.105	174.088	188.996	224.714	383.751		134.871	152.25	54.2344	10.3485	0	83.1788		4.37557	44.5648	0	0	0	9.77043
437.047	342.129	198.756	286.355	313.174	513.162		126.204	160.493	45.8164	49.8403	120.98	143.765		6.73019	35.4093	13.8404	0	5.33247	0
386.438	503.897	243.048	277.515	290.677	346.608		132.7	245.833	117.58	63.7302	111.141	156.489		5.28702	29.4361	0	5.13298	6.95898	29.9322
325.833	370.007	195.175	282.166	304.541	409.611		108.288	106.53	83.4939	66.5393	115.669	119.958		3.43116	60.6139	0	0	0	20.6103
395.7	422.928	124.886	229.26	251.336	412.972		115.582	146.891	38.03	64.1209	78.1299	109.456		2.134	28.4638	27.6506	0	12.0257	20.52
329.058	431.581	148.843	222.187	282.815	374.937		96.4972	97.5589	70.6187	60.8293	111.804	226.762		5.17041	11.5331	0	0	8.28152	28.3856
411.255	375.601	108.161	205.375	260.338	280.543		126.09	214.401	0	31.5229	70.2517	100.164		0	22.4186	0	14.284	0	41.7646
335.446	430.863	200.361	222.915	336.654	244.211		163.397	177.607	108.135	43.6132	140.452	108.538		3.31064	0	10.5798	0	0	0
427.253	495.438	165.582	208.263	328.212	289.351		168.826	249.922	0	59.0102	119.086	112.274		0	38.4326	0	0	0	0
349.829	344.913	224.935	258.776	340.241	437.29		135.711	120.132	34.8014	60.2049	69.4902	120.537		9.27018	80.3041	0	4.62579	19.3564	0
376.164	440.44	235.731	180.282	277.257	180.859		120.012	228.546	60.5195	33.2437	117.812	87.7572		8.46996	34.3594	14.0179	0	2.58705	25.1376
337.84	379.194	236.509	241.071	299.485	388.639		115.48	35.7835	80.8012	50.5792	94.6491	73.559		6.24932	65.291	6.5315	0	9.51565	6.41974
375.099	447.826	158.875	225.954	240.054	354.807		114.339	298.853	41.095	56.9407	77.9415	36.3919		0	50.7352	9.35965	0	7.78688	40.9339
382.493	467.688	226.516	256.517	276.336	206.903		127.469	145.355	101.029	40.1497	120.793	178.524		5.24686	25.9514	0	0	3.40688	0
326.612	432.059	303.385	224.795	248.889	319.133		129.771	148.886	99.3868	51.2233	78.0769	98.8009		5.39506	22.0796	0	0	0	0
381.368	413.961	88.8847	186.917	222.743	360.294		130.746	147.132	68.0255	30.7463	57.4616	101.672		4.53172	0	0	0	0	29.4721
317.463	427.754	245.64	239.755	227.464	429.92		82.7826	146.536	85.0769	51.067	94.6786	94.5474		4.93931	30.1083	6.90904	2.7711	2.26201	18.3197
327.689	474.432	223.486	210.109	221.003	297.874		120.64	159.492	0	58.6616	99.3249	130.405		4.78807	30.9746	0	0	0	23.2732
292.096	294.498	188.591	243.011	238.406	302.93		133.258	183.765	94.2447	55.0457	93.5904	110.156		0	35.1169	0	7.2371	0	27.5391
340.312	474.319	225.957	229.564	224.183	243.19		236.975	245.171	131.52	55.0396	74.4294	132.56		0	30.2711	0	0	0	22.4862
322.451	441.354	171.173	211.516	264.469	234.654		104.539	301.221	53.8219	40.1495	95.3022	158.367		15.7347	37.2426	0	10.0374	0	31.6734
339.052	469.419	151.733	207.581	290.24	251.977		128.644	100.104	41.509	46.0236	71.1887	176.384		5.96871	0	6.07849	0	0	0
331.552	508.144	229.865	168.702	271.082	309.93		89.8551	162.928	74.1421	55.396	128.731	109.927		1.72181	45.3649	7.18482	5.2285	2.93087	0
342.358	523.24	204.028	224.107	304.163	243.085		113.025	169.965	42.7466	74.2722	110.261	102.67		4.14851	0	0	0	7.56668	0
334.03	281.188	261.382	220.32	324.935	349.454		107.06	163.725	84.905	49.0706	86.3966	184.777		3.31209	0	5.10025	2.72022	6.14359	21.2196
353.293	274.602	181.445	282.934	326.144	315.442		153.505	80.2673	20.0998	55.9616	93.4032	173.39		6.35901	15.4255	0	0	3.25148	17.3846
378.604	307.617	195.028	230.397	267.735	340.064		133.451	77.7549	74.6623	50.5854	102.242	312.848		7.22263	51.8366	0	0	4.32723	42.0441
322.761	337.883	188.227	246.908	301.209	610.691		141.358	165.565	69.9632	56.8897	130.36	211.538		5.1863	14.957	16.927	9.74881	0	58.0883
347.317	515.551	220.341	140.572	269.675	362.249		159.702	176.545	114.835	37.5773	69.0902	122.242		7.90102	0	10.0219	11.4439	0	8.93408
352.871	305.085	193.167	246.707	355.613	319.651		135.067	234.642	88.1911	69.4754	116.132	195.987		2.99767	32.8903	0	0	3.09109	21.4307
300.664	398.091	178.583	212.615	285.659	349.24		126.105	129.358	57.1749	55.5655	117.199	162.509		6.73525	36.5295	0	6.07189	3.41452	19.1678
322.538	367.729	198.903	203.206	319.926	300.454		121.876	125.225	64.6465	43.4935	106.698	41.7379		5.90576	40.2411	7.34868	0	8.63244	0
273.536	306.161	177.491	238.816	171.496	467.201		65.6626	164.269	55.7186	53.0628	44.6037	60.3737		0	0	0	7.94828	0	0
313.661	431.344	292.325	144.795	291.699	507.934		127.079	87.3194	51.1909	14.2761	114.771	171.289		9.0387	57.8646	13.436	0	5.78725	15.7497
347.377	541.325	224.789	252.499	360.572	268.613		159.85	150.673	64.8825	78.112	52.6152	112.754		5.24004	46.0454	0	0	0	0
380.638	165.51	130.869	178.751	191.268	240.389		136.503	169.258	65.4347	49.7253	33.9338	80.0333		0	30.5701	32.7173	3.63514	0	17.1282
309.723	281.198	131.639	205.005	273.823	267.558		135.537	84.7167	0	47.9517	110.294	115.815		0	0	0	7.17932	5.18572	0
346.947	423.158	167.148	231.752	332.037	324.61		110.671	220.035	121.783	60.6746	134.834	138.441		7.29936	48.4725	0	0	3.50362	15.6389
317.666	346.251	289.288	188.242	207.974	255.139		134.562	186.193	43.8018	59.6099	106.88	106.017		5.36706	0	0	4.70136	0	0
300.07	556.635	333.741	213.763	332.053	267.721		127.959	219.087	110.079	0	88.5164	62.519		4.00063	41.6034	6.57161	0	0	8.27402
480.975	389.107	218.964	256.854	218.04	280.24		209.253	164.056	56.3588	63.1711	88.5341	127.861		0	30.7134	0	0	4.99225	0
320.042	281.372	218.666	202.529	290.045	506.591		137.088	92.9771	194.735	53.1527	69.5981	357.593		7.93245	0	0	0	4.72304	37.2493
325.121	396.83	172.744	235.043	262.839	429.301		117.766	198.415	77.2629	50.5802	95.5388	207.498		4.7268	29.4359	5.3135	0	0	0
365.483	342.901	179.029	269.611	204.759	307.808		112.463	119.02	62.119	63.4611	85.1155	127.877		7.30288	32.6145	15.5297	7.00432	0	16.0172
350.282	242.133	137.542	200.202	270.444	292.64		125.073	112.829	71.8283	74.6723	90.5125	117.67		7.8626	0	13.3164	0	1.4428	44.51
342.46	396.702	172.909	196.719	297.232	417.047		127.853	75.1794	45.9435	70.2919	186.063	86.2514		7.1845	0	0	0	0	8.76606
361.629	349.506	143.402	170.772	212.273	611.566		133.923	217.042	61.4334	42.5017	89.8059	364.487		4.30256	25.9185	0	0	4.50438	35.6504
328.317	408.164	208.893	265.282	335.219	365.547		97.5107	201.156	45.0391	61.3605	70.4042	112.733		0	0	0	0	0	8.656
505.683	363.928	216.624	158.999	307.318	404.994		191.587	178.421	107.209	57.1926	142.626	178.475		0	54.1608	0	0	5.75817	33.5863
295.847	392.981	230.348	257.953	327.635	367.645		123.743	128.188	69.3794	75.7576	93.052	145.615		8.808	0	0	8.47168	6.74436	21.8964
354.281	302.026	219.182	215.889	268.899	289.987		151.671	114.438	98.9451	85.3702	67.2248	74.4063		0	0	7.54889	0	0	8.57861
316.694	422.147	200.243	198.22	270.503	470.305		129.569	184.929	70.056	42.939	140.705	225.695		4.07104	35.4313	0	0	5.48017	45.1391
274.412	367.665	219.705	272.949	273.3	388.645		94.3885	217.81	31.3661	67.2528	85.5269	117.085		2.78929	35.4385	13.7503	5.06769	3.93996	0
304.997	591.837	169.316	232.058	250.121	279.578		83.9047	151.763	70.9654	65.1157	107.056	87.0538		5.53505	0	0	0	0	0
328.249	503.087	185.998	248.918	294.489	317.42		102.737	140.887	76.6134	35.0035	93.802	134.54		6.44992	15.1404	7.48679	0	7.10669	28.9592
351.236	456.632	276.679	234.677	280.487	243.643		118.755	209.729	45.5343	40.2974	119.507	82.7078		2.53022	32.0896	5.01646	3.53482	0	13.5353
316.363	330.107	254.69	162.663	275.358	328.866		113.433	210.473	64.0745	40.9421	124.289	173.97		4.03896	24.1273	5.40489	0	0	32.7105
311.882	380.281	219.964	284.069	299.87	355.625		99.1192	171.843	55.8872	71.9212	115.365	233.677		3.42476	19.1636	6.45936	6.67772	0	37.2216
335.83	415.716	282.438	231.173	297.995	365.899		121.504	235.096	83.597	64.9072	134.336	151.393		3.9362	20.3634	7.19942	0	4.18852	12.6793
395.421	436.2	260.801	190.554	257.79	313.146		90.9164	131.438	55.8796	58.1155	55.2654	163.137		8.2524	0	0	0	0	32.5327
329.924	471.293	185.126	217.308	278.308	332.846		106.024	151.145	63.3687	50.5616	99.2413	106.042		4.20999	0	0	2.45973	0	15.6998
363.917	595.121	289.605	192.68	254.087	272.17		162.101	167.886	41.2449	42.0261	102.031	100.053		2.12113	37.1029	18.354	0	0	15.0281
298.816	514.944	252.924	222.777	340.644	376.58		107.458	132.006	63.0543	63.8656	97.3464	103.821		9.51817	32.8278	4.33059	3.54444	0	17.7979
343.508	433.112	300.297	219.161	230.996	284.495		103.062	147.134	74.464	59.1048	121.4	138.17		0	19.9268	4.82241	0	0	16.9787
295.055	378.719	279.342	249.134	215.895	306.64		126.336	74.2902	84.3723	67.4242	43.1868	98.4305		1.33911	37.1451	9.16592	0	6.46754	0
378.468	502.88	250.457	238.599	221.248	234.413		114.987	132.049	81.3232	57.2549	144.635	203.073		7.59973	58.6685	5.35987	0	0	0
358.302	284.487	240.247	241.486	253.52	442.991		98.0527	138.191	52.8752	62.5552	134.699	147.681		3.51069	22.4389	0	5.16568	0	0
341.565	302.727	298.464	207.007	155.933	337.127		75.4015	62.8369	79.2746	36.4216	84.5868	41.0966		0	38.072	7.70304	9.10539	0	41.0966
315.771	455.499	265.624	248.148	164.267	348.417		111.936	198.593	82.272	70.3558	65.4996	45.2649		4.75452	26.2579	3.82053	3.42116	0	0
266.964	395.62	234.85	224.654	183.774	262.882		86.478	216.451	75.6489	84.3316	133.211	140.856		0	23.4853	0	0	0	0
305.011	402.873	212.653	246.632	229.542	435.503		129.713	184.874	76.5344	55.5529	113.04	134.559		3.97581	21.2115	4.27747	3.82521	6.11305	30.7826
327.368	714.892	281.539	189.9	472.262	322.993		114.812	215.445	61.3963	91.0873	196.234	123.821		3.18002	41.4663	0	0	0	38.3877
353.043	493.42	240.586	267.099	256.234	226.322		106.067	130.457	66.1545	57.2036	71.5084	27.5418		4.98455	0	9.90533	3.84999	0	0
333.646	573.313	279.707	198.631	256.06	268.089		136.526	148.993	70.1917	35.1203	136.798	183.265		0	0	0	0	3.28967	29.2422
357.109	377.421	239.618	228.166	224.042	287.824		121.625	149.001	70.6265	46.7637	96.579	30.3932		3.19805	0	0	0	9.42477	0
313.271	542.003	273.467	232.65	298.834	340.929		72.9834	157.97	85.181	74.6178	129.956	151.498		2.92673	33.1951	10.7348	0	0	0
334.742	545.542	192.335	208.389	346.254	327.448		112.975	36.6211	58.0465	40.096	135.243	161.409		1.98022	43.7585	6.09235	0	0	19.2521
348.483	567.358	221.735	200.216	264.405	579.904		131.599	323.752	69.8858	68.6676	87.0166	74.3478		5.09055	49.2408	3.52658	0	8.58329	0
345.128	275.184	227.11	225.742	142.391	370.871		135.938	245.662	62.6975	60.5944	0	52.0579		4.18151	55.3024	0	3.93308	0	0
337.088	212.747	290.084	189.699	253.102	246.807		86.5276	97.4456	94.4231	30.1361	115.972	129.834		8.04586	34.7178	0	0	4.95799	30.8509
353.224	381.823	257.464	168.882	269.724	392.741		111.197	152.39	78.101	48.8713	140.41	94.7221		4.76033	24.8035	6.83964	4.49004	4.60728	26.5773
317.302	399.41	217.073	184.688	323.987	370.83		81.1059	154.385	75.5033	50.9431	104.443	107.116		1.72145	17.6229	0	0	6.57356	0
290.425	470.472	281.686	252.987	251.359	446.157		39.9229	189.732	85.8572	49.7274	49.9736	121.37		0	37.9463	9.41638	0	0	26.5823
292.289	476.171	262.469	244.021	158.499	578.312		95.876	165.817	77.9115	59.1922	82.6654	195.839		1.57055	20.003	0	3.63058	0	36.0131
362.361	582.207	248.377	250.345	209.642	294.58		138.257	224.664	92.9688	46.5802	100.917	196.387		5.2982	55.3862	8.14138	4.41065	4.25455	0
433.326	462.413	278.767	222.755	341.719	496.794		187.77	260.859	82.6257	55.6839	136.649	58.6138		7.09297	83.2212	11.8053	0	32.4345	39.0771
337.531	478.833	118.356	215.668	320.959	281.377		89.4348	148.667	48.1365	56.0282	163.542	60.1207		1.98052	30.2178	0	0	6.69996	0
343.819	370.192	231.094	239.242	289.546	304.705		145.983	78.5411	78.0672	35.5908	146.055	126.757		1.50446	0	0	0	3.09276	8.91075
414.209	407.649	146.277	259.969	304.586	337.741		120.341	179.494	73.4411	45.6536	110.048	158.635		0	19.7326	8.7352	0	5.06751	25.4332
318.122	471.571	256.846	259.498	374.902	498.668		104.19	193.495	104.004	86.267	188.892	83.5426		7.35453	52.1327	0	13.4913	0	39.4339
280.003	378.695	289.539	162.942	186.179	374.37		119.061	238.364	56.8768	45.9308	113.484	98.1236		2.43968	31.0305	3.39777	0	0	0
335.343	506.479	252.13	223.816	251.287	404.223		96.7508	193.279	59.5039	53.4518	63.9847	234.889		0	27.9729	6.50588	0	0	22.9341
278.086	126.84	209.949	228.543	268.808	268.859		106.424	126.84	64.2459	46.7669	192.525	170.262		3.43076	39.7343	5.68331	0	0	0
312.316	523.259	230.566	232.065	222.948	412.894		125.712	317.338	73.2883	27.5547	166.944	132.492		3.4582	0	3.48761	0	0	0
317.363	418.734	287.941	244.808	255.934	195.62		122.034	190.002	66.0361	55.5943	61.4824	154.453		3.92094	51.0859	5.50914	11.5939	7.17026	0
321.832	467.725	238.018	204.729	252.294	326.515		109.66	182.782	66.8308	19.6783	67.185	307.65		4.17451	27.8692	0	0	11.4378	0
359.321	362.475	338.319	195.767	265.426	269.314		110.267	178.057	112.164	44.556	39.7065	120.675		2.49504	22.732	13.9597	0	0	18.5798
363.051	474.178	202.494	229.452	229.319	249.911		98.07	154.477	64.5821	28.3073	126.864	109.863		7.12416	25.0873	0	5.66145	0	19.9595
361.962	559.107	199.408	229.017	197.757	513.599		117.785	81.0162	75.3191	72.4374	129.374	133.075		6.00981	0	9.01404	0	0	37.5884
323.411	411.765	163.316	303.12	241.471	319.983		127.938	151.637	12.472	86.2541	141.321	124.181		4.1248	32.8687	12.472	13.7782	0	9.12909
329.053	307.32	255.883	230.249	344.588	273.036		132.508	171.119	75.2786	70.6928	147.791	131.778		6.78811	0	0	0	61.191	0
302.925	414.335	252.521	180.504	233.79	323.258		114.296	135.751	62.6185	27.557	25.9767	101.471		7.27604	38.7379	13.787	0	0	10.5415
327.986	340.092	189.961	148.109	288.945	440.418		161.397	170.046	40.4969	40.8242	126.996	215.703		12.361	46.0469	0	0	0	24.2325
312.506	297.818	225.453	290.064	221.639	238.097		88.6657	112.949	91.8526	66.4465	103.761	63.9333		2.54465	42.2018	10.463	0	9.36265	0
272.002	450.562	206.714	193.224	197.302	375.023		111.525	155.369	73.4966	69.1186	63.7058	198.363		2.60769	0	4.48718	7.24676	7.79307	30.3502
294.192	589.025	158.546	229.408	269.641	332.809		86.1284	244.137	63.6536	42.7754	97.7479	149.196		2.58636	28.2468	0	0	4.93275	42.6679
316.229	509.327	204.764	257.274	238.932	291.93		129.096	83.6924	128.132	44.6682	103.088	151.565		6.32201	39.4709	0	5.09736	3.89196	25.9449
331.894	322.83	257.902	254.927	276.952	283.243		136.416	114.005	64.4073	67.2082	114.209	113.746		5.95296	25.3182	16.2305	8.22795	8.73362	0
315.002	411.693	275.39	235.124	296.946	329.742		83.9638	149.046	64.8888	81.2946	128.978	163.302		0	0	2.99306	0	7.86044	0
311.089	393.193	489	214.947	72.2346	380.148		122.819	245.774	146.565	61.7191	0	222.256		6.76991	0	0	0	0	35.3546
297.649	457.56	222.384	231.997	356.599	327.792		127.197	209.672	86.8714	42.7252	0	101.885		4.51253	0	6.41945	6.73832	0	0
406.414	298.652	243.119	244.45	287.067	415.002		167.851	135.882	65.2096	54.102	143.385	197.633		4.85273	29.9205	8.75659	3.12189	0	39.4993
284.858	381.664	237.196	231.523	248.177	381.222		112.861	60.8839	40.8056	49.2057	135.675	110.092		4.32001	40.4912	10.8354	0	0	17.2161
337.084	529.582	244.731	208.431	273.74	317.315		108.827	280.106	75.3953	66.3336	167.98	133.881		4.0828	58.863	3.17364	3.58052	10.7741	42.3673
352.05	376.678	277.394	205.615	297.738	361.559		151.821	144.153	66.4693	52.2108	115.197	184.275		2.02588	25.5594	5.88777	0	7.76739	20.1564
386.005	375.411	191.91	205.822	197.015	312.409		114.54	130.018	128.814	49.8293	17.5733	117.87		6.77218	31.987	0	3.78402	0	13.9028
342.532	343.899	158.68	242.881	220.239	346.769		132.601	306.327	86.4723	49.3539	31.4628	135.323		5.57857	29.1817	0	19.0436	0	27.6417
317.252	426.272	224.232	248.265	140.367	381.092		142.879	270.761	51.5424	36.7721	150.25	158.119		4.90173	29.1293	5.20332	0	0	18.9954
322.1	388.007	251.883	263.957	165.417	304.781		102.489	170.532	72.5538	52.5518	86.9202	136.189		7.92436	28.0492	3.74113	3.87134	0	0
367.429	331.775	252.108	203.83	153.319	400.33		134.129	156.854	75.5401	61.2659	39.028	97.249		2.97561	46.3986	3.83982	4.44396	0	0
344.209	340.58	177.019	217.158	251.997	430.685		114.637	164.905	72.0213	48.9279	139.297	115.222		2.4359	30.9618	0	11.2043	7.01222	0
517.895	355.86	327.444	210.181	298.981	320.132		175.612	120.104	53.2338	67.2896	103.018	130.68		49.3054	63.105	10.711	4.79614	0	0
334.264	600.035	307.982	168.442	273.907	370.964		111.785	271.778	71.1632	55.5476	95.5458	160.155		4.99137	58.5753	4.88272	4.42845	6.75173	85.406
271.816	367.103	189.74	219.199	267.239	187.108		104.856	155.233	60.6273	55.6638	112.029	135.44		4.42855	21.2828	0	0	5.43106	0
330.531	515.994	263.815	179.048	230.139	324.667		146.843	150.96	74.9402	42.4348	109.302	175.701		6.68712	18.87	0	0	7.31175	25.4555
314.944	286.298	265.805	205.782	353.935	302.56		81.885	130.636	72.6239	59.3862	130.782	87.714		0	0	4.74421	11.506	0	0
387.617	424.953	246.82	237.808	192.402	412.89		170.014	129.831	69.395	57.2841	76.6882	183.146		0	0	16.1143	0	4.91812	38.2906
404.272	226.857	201.246	184	253.383	415.067		100.616	89.0844	80.4304	36.7875	154.192	183.224		7.42874	36.026	4.51387	0	9.61136	0
299.71	641.731	263.794	215.135	231.266	309.736		114.788	96.8887	64.7701	24.782	117.491	174.562		5.93509	75.7877	0	8.26067	0	0
392.291	486.442	286.085	230.687	256.852	297.279		142.417	153.179	72.2381	66.9603	102.251	98.4354		3.65736	29.4076	2.62599	3.01976	0	16.5198
359.714	453.801	234.216	226.119	138.117	376.218		108.21	167.12	67.5622	56.6649	88.6415	187.32		3.19636	39.8538	15.6392	6.62398	0	37.0236
299.736	237.985	238.4	223.385	281.935	291.68		117.763	84.5167	76.2909	60.0869	235.338	126.734		4.74831	36.5831	16.0397	0	30.3021	0
294.474	498.246	137.984	222.279	301.958	489.938		94.5104	79.4663	45.6109	37.4793	54.5846	290.535		2.62547	0	0	1.78898	0	0
320.566	514.206	288.663	234.444	250.417	372.24		100.582	120.474	73.1425	69.6513	135.731	161.332		4.82166	28.5917	5.46336	7.89875	0	12.1559
265.512	346.423	259.484	213.604	225.235	346.324		117.606	133.722	73.2969	42.3457	100.548	172.019		1.388	0	4.40075	3.36624	4.6684	14.5223
328.333	434.151	193.413	192.552	239.985	304.102		119.391	308.365	65.3987	45.8577	86.2318	107.245		1.94357	28.9194	0	0	0	26.8672
314.512	370.824	273.554	182.01	324.565	339.251		119.128	133.869	67.6341	40.3656	131.26	120.618		6.04931	8.93053	0	0	11.4277	10.9488
338.429	356.341	172.608	215.22	266.581	335.403		117.498	348.83	89.5462	63.5529	138.348	200.405		0	46.2701	0	7.13761	0	25.1646
367.05	403.702	306.648	210.953	287.494	335.117		147.612	116.731	81.0193	14.7597	96.5676	201.373		3.76703	19.5697	11.4331	0	4.81522	32.4277
318.697	411.466	315.492	185.397	260.822	407.604		107.2	119.267	83.5589	33.8892	94.3394	97.39		8.20409	27.2576	14.5083	0	0	0
348.549	317.28	232.721	227.356	266.503	307.023		111.215	82.997	75.8812	44.3184	79.5184	140.511		6.2367	16.0654	0	0	0	17.4755
325.383	352.009	251.866	217.892	258.105	433.775		120.752	210.071	73.8397	60.4794	113.569	187.241		3.08229	57.9092	3.39298	3.69707	3.90073	17.6856
327.83	505.036	198.35	286.585	222.137	322.283		135.107	179.183	55.8979	69.172	128.107	139.432		2.72638	20.8819	6.42733	9.12338	0	14.5754
322.061	514.734	281.403	168.358	224.297	441.557		118.679	153.368	53.6271	22.4477	105.032	98.7812		5.15766	27.6369	5.39628	0	5.42047	32.9271
309.56	362.896	241.433	244.583	340.038	311.04		95.6151	113.26	62.6611	41.8102	146.058	96.8585		3.1903	18.1387	5.29185	4.29998	5.08172	12.528
323.388	447.314	240.856	199.931	179.984	344.204		122.717	187.585	84.5695	46.2693	42.2621	130.86		7.92298	43.2991	7.20887	3.19577	0	0
352.38	560.793	162.463	211.19	250.106	277.785		123.67	280.505	63.8576	56.3918	65.5006	95.3656		3.68483	0	0	0	8.83191	0
316.647	380.5	267.886	192.811	211.515	650.781		139.316	62.78	71.6758	88.1334	90.9253	211.013		7.57614	31.39	8.11915	0	0	0
317.392	433.979	273.536	219.345	243.288	450.311		129.453	207.888	72.5958	44.8763	197.205	174.055		3.65344	45.7528	6.87757	8.87703	0	0
376.848	252.804	206.134	231.681	208.41	612.86		117.031	147.984	66.4396	54.9942	113.303	224.318		4.14964	43.2512	4.03592	0	4.63274	0
262.141	411.163	148.205	263.167	281.964	272.672		60.8689	230.572	39.4404	52.6187	28.3001	181.662		0.800223	32.4078	0	6.74272	0	43.2904
360.084	386.875	167.297	268.426	237.733	351.404		107.739	127.137	36.5867	64.6142	145.358	96.302		0	29.7209	0	4.99503	0	0
309.959	470.858	218.334	212.19	228.215	461.478		102.393	157.712	70.899	57.2277	105.875	141.382		2.71613	23.1804	10.8828	0	4.65154	19.4849
379.297	442.243	239.455	192.016	205.619	447.259		121.701	126.654	74.9494	47.1126	83.3518	174.262		7.12182	23.2254	4.3663	0	0	20.9688
374.228	334.322	207.466	176.069	277.532	459.744		116.73	152.57	103.794	48.7971	142.2	102.27		6.78248	36.3504	0	0	5.99494	18.4789
346.977	484.21	276.244	206.983	197.033	263.555		109.58	143.095	77.9805	0	34.2522	71.8347		0	26.7779	10.1732	11.5965	27.1302	7.30913
289.036	543.021	230.607	228.828	292.115	281.737		106.6	181.838	52.7212	54.4907	136.74	109.005		3.22891	42.8252	0	7.42948	3.47846	14.37
349.065	274.737	199.564	247.824	264.786	340.909		146.494	183.158	54.0627	73.4641	78.4509	105.685		6.09876	30.5263	0	0	3.93889	13.6752
321.875	421.263	163.252	227.861	145.282	316.325		118.405	245.249	46.3919	64.7792	45.4254	133.578		3.20413	27.3596	0	0	0	10.8672
307.77	487.061	198.447	248.922	233.405	298.839		88.1962	148.311	68.0855	35.7445	83.7112	159.091		1.97215	35.0438	2.48351	0	6.24736	18.414
291.044	368.341	261.493	213.815	296.142	424.671		122.299	129.241	72.7606	63.5617	158.249	191.95		8.07093	24.4011	0	3.91154	0	40.9773
504.563	280.494	242.714	252.739	260.117	398.238		134.649	152.494	100.35	61.2901	153.889	193.471		0	40.266	5.91754	0	0	50.2134
378.607	571.064	181.187	259.52	369.421	411.506		159.146	207.78	43.1505	43.715	32.3869	104.243		0	39.3044	0	3.19003	0	20.229
315.561	378.92	264.791	206.965	229.644	376.018		100.641	140.392	73.1048	55.581	0	224.008		0	18.385	3.22264	0	0	37.5637
346.292	341.642	255.443	192.754	258.486	253.124		137.45	123.242	45.5112	59.5849	146.144	86.4758		4.40439	21.9199	7.88321	0	0	9.84711
285.933	280.487	285.156	270.933	248.575	340.053		93.9093	146.663	80.4768	75.5356	65.2499	94.5742		7.65999	44.1502	8.71234	6.14303	0	8.16764
303.093	403.167	218.614	250.408	186.001	417.101		136.232	112.93	82.7941	36.8784	37.2003	167.197		2.30108	48.4005	4.65079	0	0	32.6754
387.454	339.365	218.023	218.232	278.648	283.415		149.784	190.905	34.2865	29.6508	133.463	86.2112		2.25458	0	13.9794	0	0	48.7308
336.314	366.092	239.756	204.366	352.546	607.195		109.337	124.059	68.8772	57.5833	71.2628	154.578		9.23495	71.2453	6.87201	4.49064	10.5943	27.9896
355.21	614.754	276.518	167.128	247.944	344.29		134.925	240.034	77.9862	52.3294	76.6691	111.2		5.44038	39.0002	0	0	0	0
352.659	349.833	267.708	176.765	228.616	234.401		112.185	96.9679	68.5178	39.1656	47.2732	159.021		0	42.6614	8.25849	0	0	17.7389
299.19	415.467	273.675	281.272	367.825	455.079		114.534	166.191	82.0505	47.3513	82.267	136.104		5.19518	26.8318	0	7.89189	0	14.874
430.692	305.373	311.976	239.752	135.72	356.118		163.264	118.45	54.6238	75.0974	47.2345	115.773		3.37451	26.7032	0	0	0	15.1521
330.038	388.532	127.529	223.138	240.567	306.25		104.593	123.871	39.9557	31.2061	92.8862	112.275		3.88109	30.3774	5.88006	0	6.00763	0
329.42	474.97	260.675	228.455	296.851	360.014		114.281	179.556	60.3519	65.4966	96.9775	154.814		3.28057	0	16.4625	12.4951	21.9678	0
363.124	169.768	293.655	182.165	90.0924	433.727		143.175	139.684	76.2494	49.3279	163.68	222.321		3.53362	21.3919	0	5.94603	0	56.4004
337.09	407.192	233.968	190.495	151.332	286.758		123.256	154.184	79.9992	59.5989	36.1494	95.586		3.65045	23.9079	5.57302	10.9134	0	0
317.643	403.769	259.262	230.392	253.931	377.994		128.793	173.129	56.5167	56.5159	139.646	103.109		4.0593	48.3463	3.18888	3.42582	4.60937	0
360.122	278.761	221.542	209.521	238.564	314.662		140.311	135.968	62.7523	32.7154	128.098	147.488		4.99716	11.0058	2.48625	0	9.86364	20.6391
348.238	401.397	225.419	245.513	261.974	409.115		127.197	105.208	56.9725	47.9182	119.759	186.905		6.22447	0	4.79797	0	0	28.5947
298.15	422.526	305.336	201.492	313.692	356.102		147.048	189.622	106.994	29.0844	92.2146	171.732		0	36.912	0	0	5.46328	37.1032
413.191	437.983	278.892	253.024	278.979	475.052		118.145	191.29	69.4156	61.3799	117.408	231.225		7.58748	31.2694	3.40561	0	12.0945	33.2657
324.261	414.065	243.01	267.117	321.879	342.204		165.458	227.584	76.1163	43.1642	93.8031	175.424		0	32.8434	5.03397	0	0	41.6949
324.328	445.982	254.534	191.219	252.215	359.961		139.293	153.103	53.9548	58.4275	101.648	142.079		0	0	4.80384	18.0406	0	35.4436
330.829	382.296	268.727	208.879	293.25	244.746		117.065	191.789	69.3483	55.4444	134.155	173.066		4.35435	18.649	0	9.35967	0	14.3359
315.413	702.333	142.448	181.501	250.356	333.362		129.459	201.809	66.8513	59.3551	194.667	176.809		2.88267	40.4621	0	0	8.49419	19.9668
350.809	403.32	252.355	246.189	250.855	207.992		140.096	143.108	60.185	65.6614	80.0446	167.952		3.20007	48.27	0	7.30046	0	0
346.257	439.462	242.745	201.644	93.1701	331.084		138.044	155.676	69.336	41.3023	203.439	94.1099		4.51245	38.896	2.0973	0	33.3261	7.81739
313.658	585.458	197.643	243.22	278.033	404.154		121.219	120.336	53.4199	66.6445	112.049	200.568		0	0	0	3.16335	0	0
310.386	443.685	214.389	237.319	284.9	246.582		128.361	119.202	102.735	28.0916	111.021	303.087		7.42346	16.8266	15.5534	7.02291	4.66799	0
305.513	333.599	231.461	236.028	297.579	428.016		128.841	92.6453	84.5699	81.9397	188.828	135.994		3.76758	19.561	0	3.31324	0	14.4376
305.002	406.197	169.992	167.241	253.134	600.582		147.514	169.718	53.9674	56.0547	88.7649	322.942		5.98689	35.5321	0	0	0	45.3028
303.83	353.486	174.715	297.454	265.431	270.167		106.869	32.9531	55.321	55.1203	146.356	102.148		4.47759	0	4.09247	0	2.54013	9.74396
294.762	472.821	224.742	212.587	256.713	159.144		114.989	214.054	55.873	42.29	101.051	197.012		3.98474	72.2482	0	5.96563	0	0
301.952	410.524	172.173	232.979	289.584	270.282		112.549	102.936	52.0747	51.5333	121.577	254.967		3.29775	17.4213	17.6993	4.29012	0	21.1238
343.622	445.918	221.778	243.182	266.024	334.003		151.448	213.17	105.493	53.4558	93.8783	189.591		4.35284	20.5526	0	3.27973	0	33.6428
303.539	384.063	239.155	237.971	263.045	204.762		111.714	89.3426	59.1027	76.9124	108.749	65.8967		8.16453	30.5314	13.182	0	0	0
366.214	341.681	343.04	155.44	244.737	332.839		140.822	76.7851	119.657	41.4112	64.0549	69.8121		5.17623	20.7301	0	0	0	0
328.134	501.746	187.117	220.151	348.182	166.328		125.425	205.252	134.743	61.3576	146.385	66.5311		4.78833	39.5152	0	0	17.3773	0
304.803	570.808	236.917	218.129	237.304	354.957		161.575	249.014	116.105	55.4947	117.846	174.518		7.44522	0	0	1.86457	0	0
291.524	571.41	239.619	313.036	292.649	420.031		85.1143	66.6857	94.9932	68.9254	107.568	182.045		2.34735	66.6857	6.07334	7.71116	0	0
349.686	338.021	233.86	217.041	170.023	261.062		103.685	142.262	61.09	51.5892	0	84.899		5.04104	29.2349	9.61878	3.16628	0	28.2997
293.851	431.607	247.736	206.269	277.062	257.204		122.954	166.107	76.8334	60.3593	76.4008	106.971		1.07824	26.8963	3.10231	0	7.97969	0
326.485	277.483	193.127	224.281	268.925	422.521		119.832	148.609	65.781	62.9586	124.244	121.585		1.63622	38.7677	8.40368	9.66818	5.57704	0
321.542	630.131	225.419	195.547	167.569	358.459		95.0213	194.807	70.4742	63.5628	96.0068	146.494		6.35482	0	10.0484	3.17192	10.8628	0
327.545	416.896	394.024	209.916	188.573	282.786		113.052	156.028	75.0191	60.5864	34.286	221.156		2.54173	29.0622	0	4.01563	0	0
306.543	364.985	205.616	216.484	231.913	308.836		88.4061	236.89	85.6316	40.2814	140.907	138.456		1.41733	21.1459	0	3.44018	11.1066	29.841
322.162	411.156	261.365	236.504	219.83	407.746		107.316	60.3366	88.3205	76.7649	149.883	62.2225		3.67152	30.1683	9.85875	6.69971	0	0
321.818	414.91	227.01	248.843	245.608	396.654		105.047	189.98	52.2572	55.6022	47.4568	182.75		5.07947	30.8432	4.02282	5.41409	0	42.9888
294.714	324.857	209.466	177.852	283.623	356.003		95.1325	93.0479	73.8068	37.4341	122.982	119.672		6.08812	23.1599	0	0	0	19.0054
343.451	642.53	235.213	220.238	368.763	95.3291		140.345	212.825	55.4355	47.9615	195.183	112.269		1.3847	0	0	0	28.3051	48.8382
311.779	506.853	241.412	266.08	281.15	502.248		119.416	227.101	65.6087	69.7604	117.526	189.535		1.87912	45.2092	7.01175	18.6819	0	37.7801
278.862	408.264	332.346	224.051	222.694	530.785		85.1423	164.274	101.218	43.7876	137.413	89.8977		7.49558	37.1803	7.62319	0	10.7071	0
298.506	338.417	277.526	207.025	108.326	234.247		120.61	239.946	67.787	39.3795	49.4196	195.206		4.28865	29.5961	8.4226	0	0	51.3098
277.231	285.31	208.12	326.24	192.117	356.937		116.156	35.943	67.811	57.1163	110.641	139.691		2.10898	17.9715	0	0	0	13.7675
347.931	235.214	274.659	240.016	316.73	293.734		141.399	127.462	80.0501	41.4685	53.5121	148.757		10.9395	16.2537	4.51376	3.11991	0	9.83003
347.307	525.18	262.162	261.127	217.51	351.525		129.032	204.989	75.155	66.3435	132.203	141.018		9.18871	39.4538	0	5.64978	6.61142	16.679
311.679	619.796	160.075	245.507	211.573	344.728		113.813	276.846	102.858	48.0131	107.132	126.964		5.28279	40.5122	0	6.08152	5.50452	14.869
287.865	471.571	203.221	215.668	338.57	199.672		94.8068	188.394	62.0434	68.3187	111.168	155.271		16.615	0	0	0	18.0045	0
279.379	355.417	212.319	190.838	184.286	417.305		112.371	116.292	0	27.5144	118.339	252.619		13.4221	13.3322	0	6.49905	0	0
322.241	493.644	190.756	201.054	160.325	271.515		91.1903	158.976	61.6555	32.2563	48.0544	88.3372		0	34.4458	0	0	0	0
297.442	368.706	210.573	247.016	270.522	434.046		113.959	248.184	77.3034	43.8424	125.792	122.664		8.40278	32.3274	4.58456	0	8.46068	27.5206
338.198	378.551	213.063	212.935	367.097	285.456		119.235	135.11	78.7573	57.1559	208.81	100.959		9.33162	0	2.48019	3.08078	10.8325	10.1994
277.337	434.108	227.602	241.53	268.18	482.13		119.052	116.683	61.9789	57.7495	115.639	184.864		3.12242	29.4664	0	4.74399	6.07613	20.4725
338.273	457.491	188.119	260.967	210.49	328.113		114.659	115.246	67.3257	57.3585	42.9795	117.43		7.929	0	2.63327	8.49819	0	0
282.122	527.647	238.446	291.709	292.457	430.646		130.383	258.117	84.839	47.9606	74.7267	183.505		9.98604	47.2624	5.92832	0	0	15.2557
348.113	487.825	231.519	223.069	168.256	750.182		146.498	218.868	88.772	61.0851	67.5999	188.371		4.75846	29.64	6.81684	0	0	0
329.877	357.983	265.899	237.827	277.233	441.292		102.944	186.471	80.2482	56.4671	134.667	167.751		5.00494	44.7392	0	5.72286	4.53034	23.9503
355.063	439.476	269.846	238.368	254.151	378.329		140.756	153.924	64.0984	53.725	98.1648	205.017		0	37.1236	3.89191	0	6.86784	25.5698
319.545	300.989	241.118	237.066	64.5677	441.589		131.741	96.3662	77.6997	52.3432	57.8554	176.726		3.71497	21.5988	4.60409	4.34902	0	26.8451
366.302	339.595	230.186	236.249	290.334	324.061		106.219	194.039	54.5134	47.4744	150.196	106.677		7.47466	0	4.75267	3.43002	0	15.6937
382.981	232.336	263.079	182.484	223.599	424.935		154.04	138.266	85.7293	58.6313	138.03	145.234		2.83656	0	0	0	0	0
322.44	486.582	213.571	221.701	239.72	354.166		130.842	180.373	83.552	47.4521	74.0174	137.822		9.12015	22.7599	8.5783	1.77461	0	16.5544
354.035	352.416	114.401	221.592	315.945	390		117.413	250.209	136.015	44.2841	147.52	143.838		7.64425	32.02	0	0	5.90105	41.8227
284.265	498.778	272.652	227.222	356.794	245.635		119.491	238.766	72.5979	42.4303	104.992	68.139		8.96541	28.8798	4.46644	0	4.96161	9.98995
303.051	273.06	254.885	250.054	165.456	365.032		108.195	129.877	63.3003	28.7871	43.419	196.555		7.62974	17.5406	3.94575	5.75742	0	56.1587
294.607	373.926	229.946	225.176	226.762	317.464		86.4684	136.934	82.4408	69.1461	115.507	201.832		4.22195	19.9846	0	0	0	28.0518
347.706	450.119	225.964	209.631	249.474	406.243		149.632	144.336	61.4541	47.8115	101.223	192.331		13.4256	29.5659	13.4029	0	4.01882	41.3453
374.221	547.479	199.786	220.229	285.406	340.221		142.878	161.441	74.9728	65.1424	87.4377	155.451		9.113	86.6192	3.6999	5.39376	0	21.4865
253.533	316.772	241.795	194.76	362.435	292.7		68.5797	280.818	56.7313	56.6757	112.78	103.851		11.4835	0	6.85201	5.64454	0	7.46788
318.404	398.528	263.167	220.177	254.002	550.522		121.696	206.017	79.9064	58.3021	107.206	244.5		8.18579	25	13.8071	2.37168	4.22642	40.7499
323.668	415.284	185.869	151.726	128.322	216.028		118.532	104.476	82.3528	75.8631	0	225.56		2.2112	65.2279	6.90295	15.4242	0	25.0658
290.32	477.515	232.327	225.434	196.279	352.818		127.688	183.531	73.2411	56.803	114.67	147.764		0	21.7194	0	3.2213	0	10.8658
426.978	332.544	237.742	219.565	334.326	261.065		175.358	187.109	68.6892	55.3832	65.6962	79.137		13.9739	41.5838	0	13.1892	16.6812	14.0767
285.274	411.457	225.246	220.223	327.472	375.53		58.1652	127.233	52.1767	55.0558	55.6277	166.813		4.96226	18.4401	9.09796	0	0	29.2938
322.09	338.434	263.045	260.254	289.255	422.53		124.223	185.538	72.1193	77.0078	115.422	134.98		5.73691	33.7164	4.58865	0	5.78966	0
253.873	385.964	211.345	247.699	306.748	375.446		111.879	45.5532	74.4754	78.449	109.394	124.528		5.21144	30.0892	0	9.91274	4.91071	28.6067
268.046	450.312	184.968	198.94	112.047	314.849		68.7673	290.699	67.1923	80.1721	85.7516	323.228		0	28.0553	0	0	0	0
366.947	591.093	223.089	187.957	322.474	287.704		162.398	288.601	69.0987	24.584	152.097	60.946		7.24223	55.4034	0	5.32745	0	20.9864
469.459	425.154	208.366	203.962	224.121	338.258		164.861	104.915	112.801	83.2312	107.793	111.412		0	0	0	0	0	21.0871
345.427	440.855	188.648	213.901	323.046	577.988		110.364	171.883	71.1886	31.7303	94.7242	263.907		4.48835	54.7411	0	0	0	39.8377
298.167	352.267	231.86	167.956	291.25	256.307		93.7392	177.908	55.8595	16.992	79.8918	79.19		3.89082	21.2194	0	0	0	0
313.782	688.417	240.384	212.261	292.328	340.188		102.768	241.059	75.1815	52.2788	164.846	111.782		0	28.6053	2.77262	4.39407	4.58467	0
334.195	415.428	210.004	175.095	211.605	316.936		140.638	129.94	123.041	43.3752	136.019	110.455		7.46539	19.3367	0	0	9.72203	0
323.481	412.429	309.326	240.664	294.448	447.412		146.601	131.472	72.0372	35.6819	115.805	169.432		6.5994	20.9838	6.8185	7.09681	5.13631	81.641
305.949	481.271	236.341	270.352	307.162	421.922		147.811	222.726	49.6555	38.6217	165.086	121.894		5.99673	28.7272	5.12962	0	2.39633	27.1223
293.875	473.306	156.715	172.683	266.77	292.556		106.088	107.584	50.8695	89.8572	85.4605	139.695		0	71.7224	0	0	17.5853	0
381.62	521.077	197.981	170.502	360.694	283.339		124.886	166.28	101.065	44.4331	0	127.245		25.546	21.2468	0	3.18711	0	21.9188
339.497	414.341	272.537	237.735	351.684	303.968		100.697	193.831	66.0327	62.9437	149.484	168.534		7.82212	0	4.44789	0	0	17.0416
393.891	345.121	320.267	273.721	255.997	348.281		118.519	83.5254	88.8046	76.9223	141.116	140.04		8.20857	0	0	0	0	13.1846
373.643	455.742	252.422	189.46	238.234	306.419		95.1847	186.972	70.8952	62.4759	106.718	94.6406		6.56083	22.7216	5.88815	0	5.05398	18.0358
319.094	323.786	260.473	207.219	156.13	432.103		127.13	150.309	82.8254	45.1834	74.3944	117.616		2.6168	31.9548	5.16298	4.29586	8.54862	24.729
408.931	415.456	234.937	218.472	254.382	454.428		126.191	190.287	93.1666	14.7897	112.111	124.966		10.4381	59.1957	0	0	0	28.5412
321.926	321.186	257.157	225.561	292.319	335.563		108.25	129.012	64.2752	72.4727	113.436	200.292		9.65314	0	5.10936	5.27935	0	23.5277
278.744	377.479	217.524	169.098	109.344	295.242		100.279	174.464	71.8904	51.7884	37.7684	204.886		5.33775	55.5602	0	5.10698	54.6722	0
283.296	356.532	206.043	192.638	225.002	326.419		73.6454	82.6864	64.72	57.7839	59.7843	260.592		9.40632	18.4213	2.58381	0	0	43.3181
291.807	346.166	232.166	194.758	297.797	401.525		104.119	214.605	71.2601	53.6376	181.25	168.657		4.15071	34.6166	2.24004	0	11.4025	33.4254
270.345	406.252	303.141	221.875	316.332	427.262		105.178	103.01	106.381	80.4245	166.271	137.911		5.33946	17.7462	0	0	5.79936	0
346.04	439.159	210.086	245.009	314.796	283.012		119.387	125.958	65.0137	84.1375	204.514	121.833		4.33075	0	11.507	7.38438	6.06923	21.9413
296.325	411.045	449.894	197.86	266.393	469.773		80.0559	137.932	75.2416	71.1369	81.704	172.706		6.67756	27.6634	17.8579	0	0	14.8936
305.59	423.203	223.897	187.281	234.936	493.17		79.3833	210.687	67.8429	62.0262	123.401	100.462		13.0233	34.5484	9.88024	0	5.04823	15.6676
319.946	375.346	275.179	238.877	217.494	351.674		106.404	165.662	50.1056	51.3382	97.6556	70.0919		2.42066	62.6463	0	7.05842	0	0
331.574	465.033	215.273	242.604	214.528	301.976		118.559	82.0978	54.531	56.2615	124.81	180.342		6.23894	0	3.60195	3.51668	0	26.9147
317.649	526.293	181.292	243.529	146.638	172.725		113.951	195.104	69.5473	76.0877	105.987	172.725		4.24249	31.434	4.38962	8.2984	17.1754	54.2167
352.78	324.648	234.986	300.166	263.645	625.078		102.614	114.078	67.6366	114.312	81.262	139.531		6.37384	20.5286	3.76716	0	5.40384	0
453.665	575.838	223.94	248.172	284.934	295.168		105.633	279.15	48.5195	84.7983	140.413	142.302		0	38.8068	0	0	6.23077	18.1633
320.71	311.668	230.358	180.207	203.771	377.222		108.234	123.23	48.7822	65.2995	157.477	225.685		5.55488	0	8.65854	7.8458	0	29.0729
334.075	446.479	310.729	237.177	349.569	199.985		162.851	134.942	60.7212	41.391	41.0331	101.564		5.01948	34.9835	10.3595	0	0	26.4201
384.08	415.795	255.448	323.352	291.583	342.491		95.2848	202.208	74.6351	28.9118	93.1786	120.6		16.3048	0	0	0	0	26.8769
255.408	426.738	214.185	164.166	337.002	386.57		124.509	150.728	77.6381	38.3682	141.344	203.593		10.4261	28.0478	9.22836	0	12.9942	18.0417
320.563	311.144	218.358	246.559	267.034	392.906		109.375	140.899	33.2351	65.5299	147.216	76.787		13.9241	39.6343	0	0	6.5132	0
312.663	360.693	297.268	216.636	353.88	301.281		131.217	193	98.3085	50.4844	132.502	161.852		4.06513	31.5675	0	0	0	26.7519
340.051	356.934	312.229	223.41	141.416	319.623		141.898	196.994	110.262	83.0561	0	157.607		9.2116	0	7.27707	3.50335	0	18.8261
374.848	459.382	165.631	208.392	268.368	290.702		146.709	219.616	59.3826	78.56	122.477	100.522		7.4213	19.7504	0	0	6.69464	13.143
313.609	385.471	195.703	184.342	155.88	386.675		83.4377	174.682	63.6854	40.6887	0	143.09		12.9573	20.6227	0	0	0	28.4182
287.328	401.894	246.204	167.07	291.772	257.408		139.173	125.133	51.2002	49.893	115.027	97.1989		4.91322	21.1352	4.06441	0	0	17.056
332.607	360.722	132.586	166.056	271.833	490.143		142.956	128.854	49.7131	48.1639	70.0702	147.726		8.79003	17.788	0	0	4.06352	0
293.287	488.033	256.936	257.132	233.279	310.315		123.123	116.079	71.572	57.4818	55.5287	223.089		6.0913	0	0	2.40713	8.10445	51.6544
325.078	629.588	255.293	210.458	281.41	371.041		115.093	200.211	76.2538	68.7177	131.029	159.493		4.83366	43.5596	0	4.0153	4.71291	27.5761
284.422	378.323	194.699	226.465	251.131	430.37		104.435	188.479	71.4704	44.3924	167.623	255.169		6.87406	54.0847	0	2.31672	4.37662	40.4786
295.901	365.478	300.961	137.725	227.757	416.368		133.355	143.893	85.5889	0	129.247	136.764		8.21397	45.147	0	0	6.20295	17.9313
272.839	358.252	259.648	259.743	230.201	335.836		86.5276	176.237	66.85	49.6732	58.3942	133.599		0	26.4555	3.75954	0	20.0793	0
326.838	612.532	240.776	237.716	264.503	334.164		98.8034	196.942	86.9382	57.5499	92.6834	111.909		6.43881	0	8.46945	0	9.90178	21.1399
350.141	458.684	306.022	208.52	281.521	356.345		121.358	204.39	76.499	42.7522	129.433	128.926		6.84869	27.4452	7.9843	0	4.48574	0
324.437	419.243	205.352	204.822	179.379	266.363		126.118	120.844	51.2474	62.3801	53.0294	187.737		3.3358	20.8245	12.8118	0	0	0
349.518	556.163	235.105	317.779	273.039	440.047		122.115	278.874	89.1478	16.1995	139.148	34.0631		9.81219	48.8881	0	0	9.43826	34.0631
294.336	389.542	294.699	186.612	196.939	314.018		110.467	207.542	87.2265	48.9975	76.4177	187.172		6.42156	0	8.52872	0	0	36.358
332.397	417.767	179.329	208.853	411.563	301.986		133.243	196.2	75.8322	52.3121	136.092	164.775		3.48969	20.7521	0	0	0	22.8846
290.356	386.949	308.313	218.041	234.831	330.381		98.7687	207.76	85.3424	39.1709	55.835	148.882		3.31166	34.0317	3.83484	3.54944	0	39.4453
314.064	265.469	216.062	220.756	287.596	418.899		154.245	142.686	54.312	30.5017	68.9037	233.181		10.8671	39.0668	4.49511	0	0	39.867
265.123	532.45	169.758	216.579	213.963	319.526		106.223	298.841	65.3679	36.2649	96.2511	134.218		9.45168	27.7493	0	3.84433	0	31.0234
301.45	503.118	229.313	215.975	224.589	258.213		107.911	270.14	58.0424	31.702	118.197	78.95		2.60083	74.548	0	0	0	0
283.633	349.669	251.849	182.726	309.039	462.956		82.9197	73.7372	52.9211	63.527	115.527	90.8059		0	30.141	3.8684	0	0	54.3293
348.53	423.546	228.574	153.028	298.767	480.756		162.474	178.724	55.4721	45.7518	114.888	198.399		7.44706	28.5414	2.53968	0	5.2256	0
280.264	410.832	238.535	203.334	276.432	458.115		111.467	213.522	66.8036	43.7378	157.335	133.28		4.14197	62.5591	7.3266	4.66882	0	24.7798
347.364	434.77	230.659	241.524	312.536	291.979		158.653	232.92	59.9821	59.9199	147.089	123.638		5.86519	37.1176	5.71344	0	0	13.1613
346.869	620.933	258.759	203.139	115.435	255.604		128.609	164.307	63.8676	52.8883	105.242	127.802		6.62496	29.5953	2.89647	0	0	36.7842
297.313	394.686	175.381	222.988	261.322	287.545		130.274	166.448	56.4739	44.1117	99.1451	180.576		9.6606	19.4946	5.8534	0	0	0
324.615	280.307	279.77	251.738	301.375	541.062		148.667	64.981	84.0366	62.3224	130.986	204.89		2.45171	0	0	0	5.47031	30.9724
337.894	399.004	158.869	233.362	255.885	297.071		120.024	196.282	78.4208	41.2279	120.77	159.584		8.49746	31.6402	0	0	6.62676	33.6668
373.336	348.633	255.979	198.171	222.283	264.226		104.737	165.06	83.2582	56.4811	105.021	120.075		0	30.6212	9.97112	9.58483	0	11.0303
350.136	464.704	251.654	280.626	278.568	396.199		141.763	196.668	68.4291	76.4015	135.375	106.223		8.0017	0	10.2714	8.26003	7.40851	22.982
276.067	598.802	226.9	232.225	304.33	306.194		112.503	179.773	59.4008	42.3382	85.2728	164.462		0	37.5053	10.0704	0	0	0
322.436	451.487	265.721	235.63	262.906	627.641		113.813	240.951	70.4763	53.1847	99.4492	201.222		0	26.2977	7.44191	4.7607	6.57916	48.2361
317.832	300.001	274.525	188.089	292.316	445.854		96.4412	150.001	94.8363	61.058	147.016	145.74		6.3416	0	7.83761	0	4.81518	25.4885
305.434	335.08	239.056	169.994	255.205	410.396		121.517	136.257	72.9057	39.6527	133.242	186.352		10.2302	0	21.8169	0	5.97933	18.9388
327.396	391.558	193.614	227.458	293.83	213.44		112.277	212.568	55.409	53.4134	124.776	148.832		7.90663	28.9282	5.4634	0	16.1996	0
365.851	379.44	201.377	268.664	236.308	330.791		141.308	149.481	71.1757	58.251	144.407	103.022		3.58421	28.0013	3.73766	3.92009	0	0
333.046	252.05	210.381	242.201	150.973	411.934		125.359	97.6389	48.0376	49.2016	37.7432	179.276		7.12662	56.16	2.85421	0	0	22.4095
288.294	428.557	228.435	224.948	229.991	385.422		68.0398	233.281	59.0056	64.1317	166.578	142.614		8.20217	52.2038	0	3.52219	19.8674	25.1138
312.348	527.963	223.15	242.247	142.833	223.666		138.97	258.21	66.26	76.9015	53.9287	103.279		6.4129	32.4903	3.2541	9.6373	0	30.0968
339.341	317.657	262.81	231.262	170.439	299.41		172.665	106.445	84.6284	62.6273	237.935	170.663		4.98918	0	4.73692	4.38093	0	33.3947
343.429	490.634	208.488	227.231	173.656	356.071		116.435	294.847	63.5504	57.9406	27.2854	98.8514		9.02698	0	5.17536	1.94	0	16.1874
334.428	288.097	242.761	247.387	221.877	116.15		123.764	153.097	71.2443	58.4253	103.587	131.868		5.85987	0	7.44985	4.42393	0	0
343.531	422.809	140.43	176.352	300.788	462.923		130.774	158.318	58.2955	46.1055	200.199	121.253		10.0433	20.4206	26.2167	0	0	20.8169
308.97	340.611	254.279	233.601	207.767	243.438		133.094	150.668	70.4958	51.497	56.7231	129.508		6.17634	29.7249	3.39406	0	0	38.0103
296.301	314.627	178.836	222.345	185.07	313.372		109.911	156.065	52.7397	76.236	118.049	157.881		7.03392	0	0	6.67894	17.0019	15.5907
259.961	444.937	207.327	230.52	255.897	360.604		83.751	176.024	59.0525	62.2418	55.5114	122.633		9.41876	26.1864	6.12151	0	0	0
361.175	347.022	249.198	191.946	266.925	331.038		118.361	140.369	60.9737	30.7101	110.138	152.447		9.35624	26.0584	0	0	0	14.7593
297.143	443.191	234.54	199.741	302.657	359.687		127.873	142.27	47.1422	81.2193	142.25	122.554		7.70646	30.4713	0	0	0	13.8938
334.434	416.057	183.245	222.385	282.06	291.571		90.088	204.264	58.408	46.1703	195.316	99.4896		11.6883	23.197	0	0	0	13.3693
333.763	408.425	316.823	218.397	247.835	418.833		115.162	209.874	76.5852	0	116.335	177.341		11.1783	20.0798	8.37547	0	9.33585	0
315.63	299.367	241.902	236.505	298.799	347.368		124.994	143.498	84.8721	64.6112	138.967	116.725		6.60863	0	4.57652	7.11813	0	13.0431
332.547	488.617	212.327	220.65	264.091	296.469		109.085	238.509	55.7576	48.7473	77.0081	102.643		5.58645	0	0	11.1595	0	0
349.343	389.421	233.754	222.923	278.629	241.165		141.154	113.374	67.0753	45.8168	148.861	101.752		6.05674	17.2784	4.70334	6.22718	0	11.6658
306.803	378.051	272.567	216.971	276.021	317.787		103.327	151.217	68.7651	63.3083	142.962	203.018		5.94182	45.2356	13.269	0	5.84577	24.5961
320.13	340.793	284.457	283.508	280.16	278.299		109.621	78.9307	99.4845	50.9873	142.103	93.9072		14.2681	32.8956	0	0	4.87617	3.86291
362.307	485.928	248.024	220.534	301.947	251.944		156.875	155.618	66.3543	62.0446	50.4027	85.344		22.1296	33.2848	5.32875	0	0	5.21023
273.427	352.864	204.363	210.985	291.67	286.377		151.381	113.94	67.3428	35.6889	152.554	84.549		7.60483	13.8376	0	0	5.5062	15.6044
344.217	305.769	263.547	233.318	301.57	356.924		117.234	157.751	94.1874	47.3081	176.376	105.764		3.92958	29.6036	6.31086	0	0	0
335.064	386.461	268.983	177.901	246.38	237.676		133.853	285.783	63.4425	73.4628	87.0156	79.4232		3.69111	37.4723	0	0	0	12.6936
302.046	355.708	265.126	260.978	240.637	231.731		99.1356	143.38	77.6285	80.9784	51.9392	90.8187		6.70585	22.1815	3.82224	11.8626	0	0
294.815	478.455	244.577	231.948	286.54	274.98		119.624	180.314	86.3601	51.1255	65.1249	134.71		4.52339	30.184	3.14831	7.24865	19.1837	13.0238
319.123	377.789	280.905	240.448	323.497	344.876		87.9129	218.097	65.565	65.3264	101.106	168.204		5.86661	17.1764	14.758	11.7624	0	12.9614
339.662	492.87	222.203	201.187	285.494	351.027		174.272	229.93	63.5809	60.0786	111.878	97.5567		2.27904	0	5.71624	0	8.07652	15.7351
320.239	412.693	267.144	234.719	208.445	251.317		139.328	198.725	59.8784	40.9311	106.305	192.299		8.86651	24.2144	7.26598	3.51757	2.61823	0
322.786	511.358	275.358	233.424	189.207	286.715		183.091	172.696	61.3763	39.0476	167.44	96.532		12.8527	0	6.23717	0	27.6665	7.68636
351.695	547.817	293.322	215.89	265.736	334.759		117.658	92.259	81.4398	39.0703	117.172	128.842		7.53058	30.753	9.39096	0	5.15423	12.3506
327.223	430.792	277.767	196.19	204.677	245.539		118.175	269.568	97.9922	68.2615	105.985	77.6639		10.4848	66.4027	10.048	0	0	4.95722
339.21	419.492	217.862	221.433	301.642	263.793		125.31	183.618	74.6467	52.1883	121.928	96.0359		11.0618	25.9953	0	1.80899	0	5.42046
343.909	335.062	239.053	274.074	323.821	262.295		108.743	153.423	83.514	32.639	123.086	107.662		0	30.9844	5.899	0	0	9.84421
309.876	478.384	264.4	256.453	305.675	208.358		115.567	233.934	70.8107	44.8701	140.686	154.458		3.95696	0	8.35322	8.13584	8.12613	28.8512
321.312	389.067	292.376	188.773	276.534	430.291		150.194	150.332	99.6159	46.6009	110.687	163.507		9.11004	24.9867	0	0	7.83007	0
282.334	482.957	234.584	214.225	232.354	284.024		108.45	179.015	55.0835	60.3364	105.388	157.12		3.73766	79.3897	8.57374	6.9471	0	16.7465
367.602	409.186	275.11	129.421	298.791	344.692		132.672	210.058	54.7579	58.8857	166.735	155.58		6.4379	36.3355	4.81958	0	0	17.9893
309.409	456.93	292.086	264.093	279.911	361.92		66.7688	178.668	66.9167	55.9782	263.03	239.61		6.13271	27.4164	8.38913	5.20198	32.565	0
305.808	389	296.516	153.685	274.583	390.928		108.998	132.069	81.3748	76.9946	102.357	157.477		3.91842	20.7542	7.65371	0	6.0759	7.94589
290.012	339.624	205.697	217.204	266.974	272.787		123.513	158.616	63.7133	59.5712	132.431	89.7845		6.63279	24.6123	2.94856	0	5.62079	0
284.882	284.445	254.155	237.799	64.7148	357.263		88.8231	86.6101	70.8212	84.6535	40.5393	125.393		4.46329	68.8101	0	8.36381	0	12.0825
333.079	596.288	165.652	267.062	272.983	269.442		139.819	137.149	51.8765	63.3153	99.1767	157.836		5.83741	41.559	2.85009	0	0	23.6702
300.314	490.266	175.326	186.393	276.663	338.219		111.647	214.933	68.3082	75.7889	120.728	203.328		9.08738	0	11.7198	0	0	39.5068
297.111	404.994	282.845	161.823	268.468	270.169		124.021	224.753	65.1226	37.5459	138.43	118.181		5.25834	0	3.06394	0	0	0
287.471	521.292	229.34	254.325	294.911	270.334		118.061	221.072	64.8792	51.7511	107.407	103.195		0	0	3.1326	6.72322	3.85804	11.6786
309.119	340.776	221.723	269.649	322.51	301.325		128.762	166.669	63.7554	33.166	130.34	103.249		6.55183	22.2222	0	0	5.00029	30.3581
333.551	498.483	218.437	239.227	307.702	257.487		120.002	193.412	81.9762	56.7442	85.8363	120.354		2.35182	36.4388	0	0	0	10.7292
312.437	517.881	176.379	271.448	289.332	306.498		82.5149	262.637	52.75	50.3492	148.192	150.662		3.31376	34.1882	5.0861	0	5.58126	18.2354
324.611	443.641	216.431	188.238	272.293	287.589		114.832	204.579	90.4502	73.2289	157.302	119.946		4.61274	25.5022	0	0	0	0
299.306	392.707	208.959	280.121	275.844	307.296		118.047	101.299	62.5621	54.1316	129.501	117.393		3.38555	51.7129	0	0	12.0408	8.89449
308.372	266.424	240.281	253.24	351.915	305.142		145.471	149.757	33.5637	55.8473	182.564	159.72		3.80875	47.4412	0	0	5.41046	22.9878
342.017	403.788	171.38	230.746	320.444	224.224		95.4984	161.138	66.7952	20.6591	146.65	120.648		0	29.8938	0	8.93946	11.3591	15.1668
339.682	250.776	250.817	252.991	309.297	240.482		111.645	250.686	76.4195	62.9622	121.441	110.725		8.40863	38.0252	11.41	0	0	10.7762
324.406	460.731	243.394	211.893	181.596	321.38		107.757	162.492	78.5843	34.9752	94.1748	128.769		11.9864	31.6382	0	6.26695	0	14.1492
266.478	232.13	301.134	242.881	235.614	341.033		80.1088	181.207	106.998	69.721	60.5876	0		0	32.199	9.56593	0	11.1146	0
293.557	316.744	158.476	254.945	184.971	414.314		103.427	137.518	53.8299	55.6506	39.7958	148.587		5.64744	34.3734	5.04237	11.8978	0	0
337.746	405.073	217.192	273.386	330.277	270.301		134.23	80.0241	56.1728	62.8877	146.126	114.457		9.03398	21.495	4.56639	7.3082	0	0
317.81	278.799	230.542	200.617	295.341	360.731		112.868	166.784	70.9842	57.066	61.3607	116.078		3.08711	44.6161	5.41321	3.49658	0	0
341.461	292.529	256.551	233.738	192.134	243.473		102.34	396.065	70.8594	63.2058	165.18	86.3767		9.79051	0	1.90771	3.6182	0	86.3767
335.347	439.716	245.865	236.308	183.83	369.696		95.6876	171.087	47.8066	37.1914	166.987	120.961		5.75862	26.9326	5.45477	15.1217	8.70132	18.726
302.596	415.512	209.276	323.61	236.713	331.313		115.338	156.654	69.1998	79.6089	66.0312	167.825		6.0119	18.2795	3.67212	9.90664	0	13.055
279.723	524.616	237.679	245.069	347.769	327.877		118.559	262.369	66.5509	48.0546	43.4711	107.765		2.71792	48.1857	0	7.20576	0	11.638
336.743	356.825	227.18	238.792	213.581	411.441		112.462	188.085	54.6815	41.1702	120.099	118.317		0	0	3.11131	4.30597	0	25.2452
296.063	427.989	230.591	238.395	292.714	198.255		119.187	159.634	96.8488	71.6086	74.1747	132.359		6.69491	41.7302	0	0	0	9.75764
346.458	328.425	228.09	207.365	410.84	172.903		97.3495	116.941	67.3996	30.5828	152.397	89.5045		4.6517	10.136	3.9725	0	0	0
359.111	245.884	258.139	234.193	100.385	298.762		121.731	109.912	60.8076	37.1447	69.3422	119.876		10.6168	0	6.94356	5.4882	0	0
239.017	339.994	234.25	240.379	233.92	360.558		87.789	203.677	58.2418	55.5771	19.3329	113.229		10.0563	22.2969	9.16196	6.03757	19.3329	0
293.703	274.584	201.895	248.882	160.838	207.268		120.908	91.2249	46.2195	54.9822	38.5656	97.0866		3.63718	12.991	8.875	4.65739	0	14.335
321.672	290.188	247.337	305.575	219.153	237.072		112.361	179.601	55.1079	76.2572	102.946	88.8265		8.98615	41.4047	0	0	0	12.7184
281.924	423.959	236.036	197.247	161.181	238.617		80.2287	229.052	73.381	63.8437	69.6551	105.564		3.66719	24.2252	15.057	0	0	25.402
300.345	449.293	302.955	247.432	304.706	285.276		73.8501	257.893	62.178	31.9764	105.482	79.3013		3.8555	56.409	0	5.3294	0	0
205.04	396.495	316.106	179.971	281.03	281.752		87.8039	254.249	90.8652	41.1316	138.376	216.767		6.42073	30.2259	8.63697	0	3.524	22.348
266.161	262.519	238.942	234.8	184.666	263.796		148.84	147.231	66.7952	47.3437	87.158	129.632		3.38459	0	7.35932	6.72978	0	0
305.824	517.502	290.727	217.232	195.299	541.047		103.5	199.97	101.663	58.4455	145.388	185.629		2.82955	47.1082	0	5.92069	0	32.322
298.627	486.193	244.222	219.518	149.284	244.867		114.983	196.834	52.9892	49.9857	23.9272	137.179		7.38006	45.3265	2.49254	1.57745	0	22.4457
327.309	450.818	267.628	242.718	249.906	301.793		144.402	277.164	79.2535	53.7386	125.504	85.317		7.29637	0	5.45937	6.18454	5.65671	24.6846
286.716	509.141	266.964	210.811	270.548	180.424		112.632	263.15	104.684	84.1774	161.916	129.213		9.53088	40.4617	7.34508	0	0	24.8984
413.681	541.256	203.539	226.93	281.559	236.017		72.5853	138.144	54.1088	63.6855	102.695	26.2241		0	41.4862	10.4904	2.16399	0	26.2241
340.727	588.259	187.206	195.085	305.854	264.745		120.189	117.468	46.3927	46.0969	146.609	89.3136		7.94225	35.4591	0	2.9991	0	9.63161
289.576	425.109	168.097	193.437	391.702	239.583		336.373	137.635	55.3915	53.0855	70.2703	86.2639		0	31.2656	0	0	0	3.29563
360.419	462.422	237.244	232.347	300.183	174.107		118.99	360.103	73.052	67.5498	242.888	69.1531		0	40.1977	10.6826	0	0	0
297.721	444.04	281.752	223.468	242.784	220.781		104.883	170.64	58.603	57.3024	93.1592	83.5026		7.3521	30.2421	10.5464	0	11.1118	8.83619
308.611	331.716	148.707	244.809	142.989	202.809		100.561	203.251	99.1379	70.3622	81.689	57.3751		5.73275	57.9401	0	9.90242	0	0
302.625	483.791	180.649	187.306	254.207	268.949		110.776	97.5546	62.6442	28.6474	55.3473	124.948		3.66207	34.1413	6.09451	0	0	12.5279
315.152	350.602	217.327	223.12	351.321	222.564		127.454	182.066	79.3381	42.3837	115.659	65.2309		4.00006	29.2323	0	0	6.17028	21.7436
315.761	449.765	235.646	226.271	175.696	165.891		115.115	130.634	68.5465	60.2279	61.8938	55.3341		5.34866	24.6259	8.55628	0	0	18.9652
277.647	355.663	163.222	230.081	185.192	279.507		105.518	159.185	21.527	35.8091	125.144	93.1011		0	24.3343	0	0	4.82378	13.109
361.609	380.885	300.995	285.952	294.832	203.056		128.078	167.882	87.7389	27.8531	216.102	143.807		6.90019	18.6784	5.20756	0	0	13.7324
408.601	454.116	246.887	266.479	342.863	229.76		127.771	201.893	60.8009	67.7041	111.033	91.8406		22.2554	25.0878	3.79395	0	5.33236	6.76279
298.406	478.263	226.729	213.435	278.621	304.051		89.8492	232.862	81.7236	62.5797	112.007	147.536		7.91213	18.0236	5.71329	0	7.79395	24.5893
275.341	274.263	246.33	268.787	301.763	339.322		76.3103	164.504	54.0012	69.573	101.96	141.815		0	0	4.93794	0	3.51412	0
318.864	277.263	240.633	245.31	283.302	187.452		129.765	175.848	65.924	38.8926	106.278	51.8723		9.95408	44.6634	7.83043	0	5.31767	0
277.861	363.795	232.914	218.269	253.968	274.919		91.5452	100.414	66.7063	30.6576	142.029	21.1476		8.81671	41.7649	0	0	0	0
318.204	180.465	272.379	246.242	227.329	393.637		101.839	177.578	88.6366	58.7145	55.7232	130.227		1.46741	44.2298	0	5.67014	0	14.8977
311.091	255.398	146.025	247.451	208.091	304.026		111.727	67.8712	101.662	61.4481	45.9242	76.4877		9.24143	29.0449	0	0	0	15.3393
341.964	359.458	275.844	208.372	166.523	293.495		123.204	110.617	83.2927	55.3358	43.4616	0		12.8748	34.5559	6.1665	0	0	0
300.7	552.985	227.787	195.672	279.853	198.638		141.916	160.316	63.5848	55.0392	114.447	52.6302		5.18518	60.7361	6.56337	6.77495	8.72582	0
282.896	532.074	237.007	222.669	252.292	360.829		141.729	136.602	74.954	45.8855	46.3333	135.266		2.07856	0	0	8.79913	0	9.73365
329.122	313.824	178.373	245.463	168.093	229.297		149.914	253.719	36.4236	66.3679	74.5688	98.0184		4.29745	24.0226	0	3.25789	0	18.362
365.607	369.824	258.418	218.751	240.2	207.367		144.391	156.813	62.6715	45.6317	114.504	57.4106		5.2352	22.6714	0	3.14036	0	0
296.204	575.373	259.208	270.165	257.599	366.241		116.384	241.145	85.1902	21.954	153.76	92.6068		4.72954	0	14.8823	0	6.72527	12.5181
266.25	343.951	201.207	203.636	314.298	302.297		145.499	156.943	43.6352	72.0827	135.542	103.246		7.41641	37.4016	4.34516	4.50653	0	0
294.625	346.64	210.758	309.72	286.576	254.335		93.1025	176.038	55.6146	63.9271	154.02	60.1738		8.53895	0	1.85464	0	3.7498	0
279.296	487.046	278.284	222.766	255.89	321.551		101.819	286.076	57.2819	62.9337	84.7446	111.488		3.14453	35.2858	4.12312	11.101	0	6.03812
314.153	431.889	214.709	199.139	155.15	270.732		93.9165	209.381	75.3762	57.8362	0	102.85		5.6446	29.9202	7.26311	6.18378	0	0
344.606	250.446	128.028	262.548	235.324	248.175		136.604	210.599	48.3758	53.8749	38.3506	62.9389		0	0	0	0	0	10.5456
301	370.909	173.359	278.332	306.098	228.894		105.655	196.568	68.4938	45.8881	78.2996	75.9533		7.21807	28.0663	0	0	0	2.53758
332.931	514.951	208.883	195.711	330.69	281.225		154.9	215.654	67.8351	62.0624	136.45	121.431		5.8021	18.3262	0	0	4.11144	12.6216
268.114	424.556	156.79	231.022	301.795	225.643		123.654	196.249	52.3462	61.6595	145.848	71.2014		0	21.9558	0	5.23592	4.79254	16.3322
274.094	432.696	271.44	219.583	264.777	184.594		117.176	325.24	62.0776	64.9121	38.1741	46.1486		8.0788	56.776	4.59756	9.03064	0	0
323.176	475.788	251.979	238.885	284.189	185.558		133.331	133.909	69.5192	77.4249	135.745	139.093		6.81494	49.3483	6.94334	0	3.39741	0
291.556	439.409	203.939	249.197	289.61	360.785		142.933	211.687	46.8943	51.4571	117.925	143.665		2.74384	18.2711	5.36358	0	6.61824	14.5214
323.913	333.007	255.767	157.504	300.72	310.034		118.823	123.599	112.192	42.9472	0	76.337		4.9297	21.5956	4.22718	0	0	6.01794
350.187	550.479	204.09	221.694	245.612	227.577		90.9829	238.708	120.101	50.1951	120.607	78.0551		8.29674	0	0	7.2018	3.91512	0
313.032	392.578	210.231	222.66	162.779	265.383		132.19	226.235	65.6662	76.4592	8.62036	83.2044		0	52.2256	8.92974	0	0	15.9442
300.979	610.66	268.224	298.167	231.47	316.992		101.155	71.6739	74.932	38.3274	73.9515	116.032		7.18551	0	5.93925	0	13.4724	12.5669
320.373	256.303	210.925	246.482	383.8	278.926		123.765	129.798	77.9528	69.0951	112.854	163.601		2.89223	17.8148	0	0	0	0
331.99	430.242	130.45	245.905	281.361	288.768		121.519	269.606	43.9199	48.8464	105.812	107.753		1.6285	0	0	7.32359	0	6.75581
278.08	436.018	270.908	259.579	288.673	284.439		129.426	195.879	67.4845	58.3156	130.519	144.227		5.91795	25.5181	2.8272	3.55419	0	16.9459
345.813	388.301	264.054	224.292	303.51	211.111		104.789	159.168	68.2657	55.0365	116.99	40.8442		7.89021	25.614	4.55246	6.7264	2.41508	22.7996
310.381	356.095	211.476	196.166	239.892	116.11		103.461	121.58	53.9965	64.3566	89.233	35.4871		6.82202	0	7.8205	0	0	0
359.73	421.35	243.019	239.614	355.717	76.0089		130.443	236.41	62.7047	44.6024	114.652	0		5.28419	35.0026	2.1119	0	0	38.0044
293.337	397.969	217.936	239.061	268.724	316.802		106.1	104.8	70.6207	72.8521	108.173	143.429		6.86788	20.9984	8.35934	4.19779	0	13.087
404.954	298.457	261.588	217.02	330.122	298.78		68.119	147.126	75.1772	80.9446	173.865	120.179		26.9352	17.527	2.87966	0	10.957	8.82496
386.716	329.63	215.884	223.927	291.582	364.92		120.855	167.233	88.8881	45.8974	91.2013	122.206		0	0	0	4.13037	0	13.1925
302.479	275.72	255.017	237.948	270.408	215.696		131.082	155.976	63.6133	56.8246	123.28	61.6		0	0	0	6.10901	4.94493	6.53513
327.446	362.146	223.726	180.697	229.052	299.887		87.9786	207.32	47.6667	76.7747	95.9969	100.111		0	0	0	0	0	0
335.2	455.264	229.961	200.495	242.097	361.327		138.774	222.412	60.6677	51.5658	114.648	62.7572		6.74615	28.6565	0	0	0	31.3236
317.798	465.69	273.74	219.694	325.897	322.466		136.232	197.937	65.7561	40.1603	95.377	109.879		4.84724	23.6388	6.42024	0	13.679	8.51443
353.986	343.889	304.203	195.771	290.773	316.311		145.609	240.397	75.4407	50.6584	113.648	120.978		11.2827	31.9539	2.46028	0	0	18.3405
374.854	358.77	255.321	206.599	270.029	311.944		169.459	169.799	80.6817	38.5714	30.0245	68.5899		0	24.3388	9.6576	2.23097	0	11.5753
333.537	487.471	270.483	281.22	159.987	199.251		116.87	165.499	70.5643	86.2929	62.437	63.5613		7.72708	23.1935	5.49479	0	0	0
265.532	352.207	130.352	308.401	220.417	230.473		114.712	101.117	56.2935	45.1208	125.882	47.6879		0	11.0284	0	0	0	3.71864
348.448	314.112	183.63	168.444	164.31	351.095		123.637	171.573	40.888	37.8973	67.2024	179.624		8.44552	0	0	9.00936	0	16.8957
271.772	469.355	183.569	189.828	215.682	291.533		126.37	209.974	66.519	64.7068	110.669	99.2952		0	44.103	8.53116	3.41045	0	15.4034
280.93	211.326	211.589	225.772	304.765	236.069		149.176	136.28	66.9446	55.5367	134.267	96.3445		0	0	3.65809	5.14088	3.68646	11.696
319.599	521.289	153.455	176.94	209.125	212.586		113.461	93.7068	55.5913	44.9936	83.4886	67.2409		15.0983	0	0	4.39841	0	0
298.468	304.036	309.92	242.875	330.469	296.389		109.588	111.909	107.261	83.9295	145.943	64.6542		5.26496	20.524	0	6.09544	3.27091	0
278.543	352.469	270.235	246.392	295.937	313.127		120.927	167.537	79.7583	47.2626	104.158	104.848		6.06785	16.0994	16.8395	8.84013	0	9.23078
323.163	399.012	167.301	229.996	325.536	207.66		101.551	152.393	62.8735	51.7711	127.329	42.6328		4.83417	44.5315	0	3.95001	8.38288	0
332.086	313.743	243.979	224.321	179.347	434.41		117.207	188.965	72.7108	52.2994	42.2088	38.8043		7.82786	20.8079	3.76599	0	0	0
357.226	350.23	196.008	212.912	233.565	244.38		164.321	210.138	76.9449	43.6195	116.036	86.6275		8.80022	55.2024	0	5.72693	0	0
292.729	306.792	290.805	221.518	234.766	248.311		109.049	84.8393	68.0056	75.7396	74.3971	140.614		10.4328	0	8.45512	0	0	14.4829
341.617	412.913	223.382	249.663	319.672	215.786		171.497	129.035	57.8802	56.4545	121.873	114.485		11.5363	34.6898	6.62437	1.88596	2.89378	15.2004
307.6	396.639	168.368	199.922	281.469	488.521		144.568	130.806	72.1723	39.0444	127.72	167.295		5.36937	16.1343	0	6.08767	0	0
314.758	224.131	233.853	199.294	139.8	267.281		140.959	178.151	64.3912	58.2947	103.572	48.1308		4.21438	22.1713	3.32709	2.91409	19.5678	5.60232
324.248	203.457	247.816	203.466	214.355	282.67		131.691	157.722	82.9171	63.7271	39.2481	88.3574		8.38647	31.3102	0	6.57468	8.73171	9.33983
239.648	430.961	163.951	278.993	225.185	221.592		81.7918	178.038	73.825	39.011	52.2326	87.0875		14.3291	35.3797	7.70214	7.97187	0	3.41546
337.254	435.37	212.66	242.306	291.132	275.038		77.8993	265.561	60.5173	53.9434	119.517	137.058		9.40093	42.3064	2.42817	3.10616	6.66597	24.4673
285.88	386.82	254.573	264.404	293.114	134.995		102.189	133.073	75.3007	69.6799	72.494	65.1118		8.69659	0	7.29529	14.4397	0	0
374.59	449.322	267.603	173.511	170.333	290.349		162.388	184.446	105.414	33.8463	67.7719	63.0341		8.95929	27.5336	0	0	0	0
326.363	375.567	267.849	260.685	177.763	304.192		104.591	163.82	70.2887	66.156	75.5748	78.9596		0	58.07	7.94128	6.49738	0	9.37335
360.527	453.823	191.404	232.637	116.381	266.672		182.714	104.317	46.4096	28.4066	103.896	94.3357		6.72427	38.297	0	0	0	9.96308
286.314	346.941	155.653	230.422	284.888	303.289		94.4196	199.668	50.3075	57.0649	120.002	167.6		7.82827	23.1056	0	5.67582	0	23.6616
339.122	358.98	252.907	163.652	320.431	240.859		119.848	155.344	59.054	29.9153	32.5728	115.533		11.3028	29.6862	3.00698	0	0	7.64662
346.184	388.329	248.089	257.274	226.959	318.376		136.339	198.096	87.6116	72.1928	86.8188	80.1033		7.0826	0	4.04488	0	0	8.5562
315.081	325.501	276.838	166.057	282.195	355.789		110.664	137.572	81.6523	86.1773	78.5603	118.596		7.75526	11.7296	5.98654	0	11.2167	0
300.341	375.781	203.222	195.001	238.427	214.751		83.0622	174.721	60.6013	52.3164	211.245	94.6465		7.28689	40.5923	0	11.6248	0	4.67715
291.712	394.189	239.441	212.995	333.351	90.1024		118.713	202.778	87.4385	48.0343	87.5062	34.3534		4.90721	23.2771	3.71882	2.85205	0	0
347.408	412.226	268.616	245.491	350.448	231.716		157.929	43.3482	78.3628	59.771	197.942	76.3763		7.77063	0	9.8055	0	0	3.99743
301.148	351.395	261.771	189.348	278.213	251.754		112.918	237.898	96.8837	34.9317	61.52	185.872		4.15738	22.4249	7.15926	0	0	0
297.956	398.32	298.271	155.077	321.028	272.548		108.828	118.713	88.2154	58.4422	122.87	82.7963		3.13634	22.374	0	0	6.09825	0
326.805	311.507	189.434	202.084	309.888	271.676		102.41	173.67	96.8004	36.3623	102.089	68.7519		9.50826	0	0	0	4.71577	0
311.927	564.681	187.137	180.655	321.311	244.705		113.305	167.556	57.6876	38.558	120.751	87.473		7.93961	43.0657	2.09386	0	9.6529	25.5488
347.873	373.67	220.755	217.261	293.978	204.34		135.601	181.357	74.5894	44.7172	98.4729	87.778		10.3023	34.8939	1.70602	0	4.67343	12.5229
337.594	477.213	265.156	206.756	317.615	265.848		127.146	121.275	52.2168	72.622	128.809	109.41		7.25758	28.154	5.36391	0	0	14.2796
288.7	298.849	275.11	175.681	449.781	209.779		111.453	142.28	82.3752	60.7635	122.585	112.888		2.64475	38.1621	6.48838	4.86843	0	0
298.186	382.148	255.813	220.515	378.717	254.94		123.399	224.528	108.569	40.0072	46.2164	64.6156		9.73529	0	0	0	0	16.1539
193.462	383.628	178.74	166.979	238.742	337.962		140.987	120.78	37.587	34.0504	100.323	152.411		0	0	8.73086	6.55767	10.104	40.4803
340.866	328.639	249.203	259.568	250.578	287.507		132.206	105.962	63.292	53.222	133.272	89.8512		0	31.8109	0	0	0	16.7004
293.974	367.625	265.967	307.156	268.17	295.863		98.1087	162.928	75.7832	55.5562	98.0671	70.8538		9.77087	0	9.8205	6.22888	0	18.0296
265.089	527.837	206.811	245.351	295.432	238.491		76.7212	199.337	68.2783	41.0077	101.788	108.364		10.1655	0	5.48147	0	0	5.45865
322.255	287.268	206.193	171.515	320.507	218.682		131.364	86.2005	72.0539	38.5643	151.916	107.12		2.48493	20.562	3.70468	0	7.27327	0
322.834	378.06	230.477	279.11	290.126	254.935		103.042	92.2376	58.8995	62.5724	350.125	109.095		6.25372	36.895	0	0	0	11.6454
355.743	342.683	244.234	202.001	262.883	227.903		156.6	126.1	81.0597	36.4029	105.585	89.8491		5.48169	0	2.08079	3.09925	8.89399	8.36923
331.46	431.304	215.696	192.292	261.5	316.43		112.534	102.174	50.873	28.8555	165.825	92.953		7.72395	14.3026	4.65667	0	11.0202	15.4717
324.154	396.317	270.129	251.131	248.663	263.662		140.97	148.314	87.3458	57.1099	99.3161	36.6178		10.5693	0	13.1737	0	7.55187	36.6178
289.037	432.565	191.002	203.846	278.419	187.527		119.091	92.5212	63.3586	41.9145	110.577	163.615		0	0	4.11892	0	4.25174	0
268.898	452.853	270.519	224.718	208.995	279.034		120.29	137.723	90.872	64.2493	138.345	136.012		3.9308	52.9143	3.12452	0	0	15.3808
305.846	288.553	201.052	206.268	248.928	214.121		134.123	119.492	68.8136	62.2403	119.674	69.8501		7.32719	16.8053	13.0157	0	0	3.01561
286.144	411.462	176.909	199.544	190.368	266.318		120.677	246.459	53.6819	55.2415	43.2033	121.892		6.63511	41.6795	0	0	21.6016	0
335.923	591.72	273.728	191.846	361.358	257.477		152.896	167.811	81.9866	52.2981	116.39	116.759		5.9343	72.3752	10.707	11.5042	0	15.1685
315.985	460.152	319.123	250.265	292.565	285.931		136.757	233.773	90.9021	54.7206	87.6657	114.775		4.48827	0	10.6722	7.05256	0	10.015
303.846	451.204	227.618	267.606	163.079	198.36		141.209	274.323	77.1106	54.316	156.03	98.5848		0	42.1588	0	5.74868	0	10.7447
288.739	334.18	304.786	236.791	280.201	245.398		94.0311	125.395	97.5954	49.5464	109.565	132.349		10.1193	17.1437	12.2335	0	0	13.2215
291.584	340.466	237.662	204.92	426.245	201.625		102.405	143.894	80.5935	45.6808	131.389	109.735		4.95525	0	3.27799	2.70239	13.1688	6.19595
307.346	382.883	281.647	254.254	161.39	279.664		127.409	197.258	96.9459	51.8332	39.151	112.502		10.5055	18.9789	0	4.28624	0	11.4941
370.149	273.864	349.704	231.732	319.332	281.786		171.629	43.9454	93.4355	52.9447	121.74	94.0673		7.82612	0	5.76388	0	5.56255	20.2447
358.442	355.379	214.287	225.182	229.482	259.351		130.018	135.079	95.8677	72.523	149.226	46.7883		8.29747	18.7458	0	9.94331	4.77147	6.36616
349.475	540.935	274.642	226.423	288.043	199.704		140.586	205.929	68.4287	46.3944	111.271	86.311		5.65756	52.7855	5.97763	0	6.5277	0
343.783	412.507	272.688	206.856	179.869	280.715		144.222	175.736	51.3727	58.3029	33.8502	131.139		0	40.9274	6.28293	6.11544	0	25.2483
322.204	450.184	152.864	197.707	221.253	252.954		136.336	150.994	89.3127	38.5324	18.8651	43.9309		4.32901	47.1502	0	6.42207	0	17.0627
332.688	565.455	161.913	265.373	233.525	265.168		169.374	272.331	43.0096	76.2141	29.465	100.456		9.43719	31.1458	0	9.02727	0	18.6313
332.424	496.545	261.293	196.723	300.611	172.582		138.343	306.795	64.5619	50.0965	133.312	104.931		6.56193	38.3494	8.89096	8.18844	6.86254	14.9902
309.562	257.315	266.498	192.638	208.045	136.239		61.2798	173.868	37.713	55.4245	84.4243	21.8335		11.7642	21.7343	9.94372	0	0	21.8335
286.633	524.942	219.285	208.543	252.562	280.572		129.633	243.53	95.8899	36.3387	114.284	125.084		5.40268	0	0	9.08467	18.8515	0
330.281	405.054	174.43	210.94	263.056	276.535		124.576	153.188	50.7125	55.4931	111.865	41.9813		5.31075	29.4482	0	3.57179	0	0
330.338	398.701	265.467	222.489	116.238	322.477		125.324	125.387	131.957	56.6641	31.8122	128.226		5.4788	0	0	0	0	0
335.356	473.333	257.687	194.157	232.023	274.394		102.295	185.698	164.753	43.4771	85.8693	149.522		9.07801	52.2223	0	3.16511	3.87886	10.4585
355.54	371.695	249.253	244.028	295.5	242.369		136.753	150.263	85.9992	60.0889	132.405	79.8572		6.04142	15.39	0	3.6152	0	7.88323
363.812	389.79	273.243	258.149	236.543	263.353		157.011	165.071	80.2055	69.0332	96.4321	104.319		6.02131	38.8844	0	13.9325	6.23779	9.24993
342.939	243.854	265.154	238.972	209.303	278.45		136.629	107.523	85.1707	65.2567	51.2764	96.2508		7.17688	0	0	0	0	5.75999
397.227	387.363	271.589	238.067	236.932	240.394		127.635	148.241	96.3635	80.4182	81.6609	73.6552		0	36.4446	4.76547	0	13.395	9.81891
281.37	522.541	197.783	228.831	174.728	229.433		93.3382	202.521	58.3673	60.0718	88.597	81.4588		4.80131	43.9912	29.6127	3.05905	0	0
297.344	341.719	242.136	270.106	397.038	266.34		77.1479	202.275	61.2008	96.2181	112.319	143.424		10.5735	22.5025	2.652	0	19.3325	19.711
331.264	618.867	264.45	222.957	271.079	251.371		119.867	168.114	72.2133	45.9879	125.895	123.436		6.09146	46.9364	3.5784	0	5.60473	9.51318
320.398	319.136	250.946	231.4	187.004	195.532		156.858	115.218	62.6242	61.4076	77.471	71.1025		8.61191	0	11.5424	22.506	0	0
344.337	282.477	237.86	210.759	278.543	229.416		163.269	82.7245	115.075	51.4058	91.0131	97.1288		3.06097	24.2106	0	1.56915	0	37.0577
291.156	419.686	237.235	258.983	213.569	259.891		109.442	180.052	72.513	65.3819	101.377	123.892		4.03422	45.1027	0	0	0	5.89586
338.424	470.081	239.707	209.381	276.529	277.476		89.1498	119.332	69.8892	50.4667	143.179	155.186		11.8795	26.4317	5.59506	0	4.30114	27.4399
330.515	504.269	214.371	218.126	210.04	261.927		109.858	234.444	32.2416	50.3184	70.0133	104.308		11.3406	25.5497	7.04814	6.52214	0	0
371.083	332.709	253.182	249.089	280.741	216.662		121.01	119.962	66.5529	61.8047	185.8	58.0547		9.87839	0	10.692	15.0702	0	5.16724
315.858	340.555	197.333	205.148	277.271	301.572		128.055	162.755	56.9675	63.7425	110.579	34.0916		5.11657	34.2262	0	7.11234	0	10.3155
378.563	366.644	185.456	232.996	297.465	230.775		152.637	137.804	57.7598	43.6173	81.9283	55.5285		3.05746	0	0	9.07417	8.33731	1.80558
315.518	363.774	249.257	280.723	202.701	114.333		98.0208	63.7749	69.6336	75.3571	43.705	26.9918		11.1915	0	0	4.51094	0	0
382.636	284.362	269.463	184.876	312.959	164.878		120.925	101.852	87.7893	65.9217	155.983	78.4934		7.42552	0	3.17294	0	5.23627	0
285.207	338.842	186.995	244.032	180.625	297.427		120.929	186.024	116.517	59.7497	65.0461	106.412		4.86271	0	0	4.52278	0	8.59195
351.833	373.031	177.869	238.181	279.498	273.181		131.998	218.608	56.8169	89.7381	85.3478	90.0652		11.2456	21.3331	0	0	9.25762	16.4666
326.692	448.713	211.668	180.024	287.648	300.944		130.931	235.864	32.5321	46.9196	110.902	75.236		10.0212	29.7182	0	0	0	0
326.593	492.126	197.264	224.999	210.729	337.774		132.991	207.563	56.2623	49.4237	51.5493	107.13		3.40189	36.5242	0	3.9058	25.7747	15.001
365.356	197.601	215.631	214.981	294.962	318.065		149.134	91.5073	59.9072	35.9271	125.962	95.8594		10.9254	33.2498	2.53128	0	0	7.98654
324.984	362.278	263.331	242.001	249.984	328.017		127.623	60.9986	76.5673	66.8621	87.9818	169.035		8.1678	49.7441	0	0	0	25.6387
294.842	520.77	158.849	230.04	305.387	276.875		157.467	110.681	62.1236	51.72	154.598	61.6566		2.34956	33.5653	0	0	0	22.3862
349.437	529.217	283.402	261.499	269.786	245.232		173.522	113.185	95.2894	38.8202	93.5751	130.14		5.24022	66.4069	0	0	0	0
321.649	452.738	250.399	249.675	321.131	248.776		103.696	117.299	78.5615	43.6845	133.911	35.5394		5.93236	0	2.44943	5.23997	6.19989	0
233.722	358.567	188.161	228.805	278.364	173.232		67.4013	141.77	61.878	70.8465	150.752	0		0	35.8802	0	10.1671	4.32105	0
312.185	442.967	174.314	214.031	237.331	209.759		132.255	200.323	71.5139	40.8214	116.266	125.855		5.46689	38.6559	4.26691	7.4342	3.63267	41.9517
354.765	544.225	209.957	261.184	186.007	283.78		139.7	180.787	66.8149	38.05	71.5428	66.7593		5.56238	18.7723	0	0	0	0
342.278	380.106	209.197	181.047	305.06	333.486		107.245	71.2548	47.6307	41.5087	75.6075	105.772		18.3387	30.1529	4.65338	0	0	17.4961
272.495	478.865	189.692	265.501	141.43	221.652		72.6185	59.4946	58.026	53.4228	36.0386	179.164		0	36.6426	0	16.7798	0	0
361.055	265.093	227.139	261.044	278.848	320.329		160.822	110.067	62.4996	59.5447	109.118	154.078		6.56182	0	4.44831	0	0	0
278.979	376.226	198.855	209.937	253	182.615		181.5	140.023	54.1242	72.0047	106.196	147.697		0	20.3164	8.97486	0	0	0
283.209	456.397	221.687	207.128	184.96	294.174		103.909	204.14	78.4059	98.4061	46.1105	102.683		0	47.1683	11.5731	0	0	16.0353
292.884	515.816	190.258	266.544	331.02	247.718		155.193	158.909	46.1756	59.0946	150.748	106.246		0	26.0659	0	0	0	23.9979
308.586	404.336	232.697	236.825	319.193	310.345		236.994	322.485	75.1671	39.5979	116.118	116.749		0	33.5914	4.42276	6.23295	10.0932	0
263.86	411.876	220.921	250.348	271.677	327.588		151.001	96.9066	70.8677	45.2661	127.504	111.493		0	75.3533	7.42942	5.31036	0	13.6448
288.829	318.248	220.759	119.532	209.756	198.317		208.025	122.176	65.7688	40.8051	30.5716	63.847		0	34.7294	2.72097	0	0	14.9411
260.534	507.049	232.108	156.967	214.809	246.028		156.282	87.4484	57.1586	10.7483	87.6589	200.617		0	0	4.40615	0	0	0
370.614	671.432	215.044	180.132	239.497	399.227		94.4516	287.375	89.6932	76.2081	66.4605	113.097		0	34.6486	0	0	0	22.7442
267.133	391.911	247.72	218.279	290.495	281.572		156.082	172.481	58.8772	45.7217	134.993	87.3744		4.85476	34.1247	0	9.51532	0	17.9528
236.055	492.482	165.147	213.571	233.482	318.308		130.653	199.904	50.6492	47.965	29.1694	98.1393		6.7992	30.6133	8.22245	4.6471	0	9.40263
300.312	487.585	216.485	215.037	443.894	318.607		121.499	165.538	46.4452	85.6963	135.581	91.8086		4.479	36.1339	0	8.45371	0	17.6014
280.245	528.427	233.798	221.263	310.879	259.128		148.813	107.671	62.6026	38.0088	85.4428	108.016		15.3932	41.882	3.53992	8.20401	0	13.3645
249.055	383.616	208.721	234.491	245.589	213.397		64.0251	145.068	71.1657	47.4972	158.935	90.1203		0	14.169	1.80175	0	0	6.47151
287.054	487.746	233.412	238.63	133.066	278.816		113.779	282.285	59.2591	45.5736	11.9055	104.558		7.6668	48.3025	0	6.86119	0	0
210.693	306.932	211.554	238.927	195.903	286.801		205.453	144.628	122.865	56.5414	32.878	86.1235		0	0	0	0	0	8.08647
306.634	416.717	239.28	165.091	384.399	265.781		96.1897	355.543	72.7354	59.0972	99.2742	140.238		5.09821	105.7	2.07098	11.331	0	16.7353
263.755	364.671	204.37	207.721	326.579	233.751		116.222	86.5784	56.637	63.3374	137.031	93.0797		8.16515	28.8594	8.06527	0	2.42692	0
256.724	409.437	210.924	329.674	179.978	315.977		106.89	144.737	92.7014	58.3184	171.874	100.892		0	19.7535	0	0	0	7.02634
273.229	410.138	263.14	256.742	234.542	265.697		151.674	204.14	77.6329	52.2843	98.0047	71.3726		6.81254	21.5231	9.2085	4.15908	0	12.1792
377.022	399.562	174.731	189.615	290.001	250.868		157.317	150.875	68.3424	56.0057	121.598	107.977		0	0	2.74848	0	4.7744	8.90755
272.585	537.01	203.556	175.228	233.052	338.583		135.334	132.685	67.7671	72.6693	67.6412	131.931		0	32.3817	0	8.78813	0	6.90601
291.278	319.591	275.86	155.279	342.695	254.796		84.1263	105.238	87.6825	26.9188	169.61	137.951		0	19.8003	0	0	0	21.4025
238.619	419.205	223.766	176.733	328.053	227.516		98.9283	197.369	60.8825	80.1431	149.689	68.8278		3.29199	16.5951	6.27214	0	0	13.4673
285.943	238.594	226.603	193.137	284.016	279.424		286.645	131.115	55.386	51.6189	139.791	123.393		0	27.6218	8.13469	0	4.53678	0
265.099	350.703	175.811	269.797	349.164	282.546		147.164	285.787	45.8811	59.298	85.3376	168.012		2.80377	40.2881	4.36505	0	0	16.7788
280.712	357.332	166.601	220.248	311.59	401.282		155.811	63.7794	39.7928	53.1349	128.927	93.8335		2.49147	0	9.32973	5.21621	5.8823	0
306.624	398.949	202.431	225.817	342.774	178.074		137.209	167.321	63.659	63.0568	130.922	80.0726		0	42.5795	3.86011	0	0	26.6909
244.321	382.447	234.923	243.888	194.795	145.839		114.698	212.85	66.6688	47.0842	96.3018	0		8.04523	0	7.95696	12.9599	0	0
296.713	517.618	228.171	237.821	241.426	264.855		44.1557	155.185	59.0279	43.9501	92.031	108.742		0	26.1575	3.52949	5.23693	0	8.29481
361.332	395.403	196.317	286.461	212.496	185.135		103.261	137.83	64.8647	63.0517	57.3684	196.752		0	23.958	3.31213	0	0	0
315.741	422.962	265.532	228.158	298.135	191.702		159.635	94.1899	76.5028	78.7341	133.628	133.252		6.98699	0	4.87712	0	0	10.9198
307.729	387.221	213.911	249.044	220.209	229.372		240.379	68.8344	71.5195	69.5844	135.796	98.3896		12.254	31.1941	3.92668	0	0	13.3818
299.417	324.289	277.377	233.286	292.552	278.664		136.519	119.724	95.4894	42.37	137.515	89.1316		7.36435	29.931	4.46222	0	3.57374	17.376
284.56	378.052	218.253	189.163	443.042	294.772		128.173	132.804	56.665	54.7489	46.3064	52.0825		6.4907	24.9258	0	0	0	0
283.288	631.642	222.518	192.133	344.146	273.095		162.754	97.7951	67.1006	35.2233	119.641	93.5524		6.18852	25.7821	8.23519	0	0	7.56384
299.017	470.456	214.41	199.88	279.131	520.296		216.896	176.169	56.8969	56.2302	120.859	116.026		7.955	23.8739	3.50645	0	6.04408	32.11
255.904	355.541	186.524	188.571	266.767	216.916		148.278	125.442	37.7747	25.8205	112.558	43.5884		0	21.6743	6.57219	0	8.1738	0
300.358	383.808	145.168	202.291	293.479	273.282		160.918	154.974	78.609	64.1139	100.557	247.555		5.98973	36.9299	0	2.85775	2.399	20.7584
299.171	524.428	215.807	202.651	287.441	135.565		162.537	192.308	55.1025	76.453	116.536	25.5149		0	57.9575	3.48625	0	0	0
318.513	525.467	283.895	216.738	333.476	226.623		129.122	211.692	101.473	36.7818	150.742	82.1373		0	97.3909	8.84115	0	0	0
281.449	365.31	299.752	234.249	203.567	370.351		139.437	228.029	75.3244	50.2984	50.3809	129.049		7.63014	31.1199	0	14.371	8.14903	9.89654
317.97	412.18	256.064	222.928	216.187	384.983		147.359	151.531	59.2342	33.0391	134.718	188.792		10.1744	19.2203	3.32444	0	0	0
379.119	217.237	196.926	442.727	442.504	201.464		223.389	178.516	62.6038	42.6721	88.8256	48.0765		6.11359	25.5773	2.36699	42.6721	21.1465	0
247.363	600.394	244.517	302.387	238.357	273.117		78.5075	184.952	69.6171	58.9714	91.5127	83.9433		13.5012	44.3573	2.78878	9.35646	0	7.52119
292.099	540.763	216.628	257.321	241.58	239.022		165.179	153.795	65.4955	44.263	94.3148	74.809		6.16598	34.8663	1.70658	0	5.49991	7.36427
304.172	455.866	204.113	100.752	282.101	193.111		172.422	193.864	47.7332	50.3762	127.544	18.8646		5.39639	0	2.3592	0	5.80693	0
227.308	460.75	221.702	220.725	470.546	238.947		90.6033	249.752	81.0326	48.751	57.8343	82.1119		0	38.8128	0	14.396	0	7.77887
258.01	602.285	220.066	197.538	305.817	281.627		128.784	221.403	64.2823	39.4117	119.648	77.2428		6.50071	50.4637	9.15177	0	0	0
297.121	472.066	217.949	233.15	295.98	235.81		186.284	231.53	55.659	68.4523	144.51	68.2603		5.83553	43.0624	3.34076	11.5607	11.1765	7.17041
270.614	429.651	200.255	210.08	229.561	286.222		112.904	350.777	45.8678	39.8114	55.1462	126.506		0	36.4934	3.00535	12.1621	0	22.0028
359.043	468.261	288.082	210.593	334.383	213.282		260.295	194.106	99.0158	60.9321	151.226	100.614		0	0	3.91746	10.0902	7.60594	11.2445
271.603	393.701	204.985	219.141	293.854	248.422		127.532	227.746	40.8444	18.9698	109.424	100.142		6.6548	36.7347	7.10684	0	4.71276	0
296.82	406.486	217.155	213.525	320.602	245.632		167.313	176.483	96.8483	74.4267	118.166	73.8024		4.42779	32.583	0	4.56421	4.64274	1.84366
313.854	426.01	234.489	195.055	256.326	203.412		154.66	55.336	63.0946	57.2422	133.684	72.5641		11.1306	0	8.83621	0	0	9.1213
338.258	433.851	278.31	254.053	233.631	170.419		168.357	197.205	86.0984	59.6156	79.1014	114.671		0	118.323	2.54174	7.5808	0	0
332.271	520.48	200.652	248.643	289.791	370.389		159.864	366.029	60.0241	68.0567	136.933	92.1081		11.1479	43.9182	9.86394	3.75208	0	39.7544
333.212	390.415	187.302	112.364	271.387	142.514		156.129	208.748	52.3335	26.7637	114.779	42.4467		0	20.1692	9.19791	0	0	12.9558
261.703	405.738	259.24	184.568	268.564	314.568		127.516	163.83	71.7539	38.6017	73.0204	104.009		0	0	0	0	0	2.89102
349.891	503.779	137.972	217.182	236.617	283.168		158.177	364.904	40.6673	50.2793	80.3556	100.723		8.61168	43.407	0	0	0	16.3085
287.115	439.407	171.705	211.206	260.889	279.3		179.4	135.54	51.6328	53.5238	76.7797	74.0567		0	23.9322	3.0846	0	12.8181	6.28374
246.602	417.424	208.728	209.745	296.613	320.939		91.9159	115.742	54.4631	63.2766	93.2474	97.8599		0	39.0618	6.113	0	9.69213	11.7666
283.409	527.302	263.541	216.079	226.881	283.707		85.694	232.613	95.905	41.9421	67.1325	22.8356		6.93558	20.3024	8.31778	0	0	0
256.808	433.599	163.094	240.08	230.055	137.711		121.038	169.525	69.7302	48.6828	174.668	36.5526		7.32063	42.1183	4.87235	0	5.46445	20.4382
333.054	355.578	139.977	249.382	296.085	176.771		260.835	122.814	39.9744	54.6043	110.607	81.3905		0	35.2722	0	2.78144	11.2343	0
300.762	551.548	250.999	220.909	200.242	255.636		127.15	166.226	69.7577	45.355	0	92.5369		0	30.8496	7.56588	3.45664	0	20.2255
274.571	392.764	201.803	166.209	293.202	176.62		155.099	96.7036	72.5323	62.6399	121.978	42.2642		8.23659	40.5134	0	18.6827	7.14517	0
330.462	514.369	225.262	218.809	283.099	281.047		181.548	198.978	90.932	52.4168	157.526	120.228		8.15839	29.5773	0	11.7937	0	0
238.43	358.931	195.013	225.499	317.156	238.892		138.128	110.948	44.5115	59.447	139.138	97.29		0	36.9826	7.91264	6.13642	5.38612	16.7443
332.219	485.815	197.311	216.286	176.402	292.595		201.368	161.047	73.8609	33.9219	44.1638	113.227		0	27.377	5.71196	0	0	10.3775
365.187	410.936	255.118	190.069	240.442	230.447		146.2	149.159	71.5736	66.248	154.656	158.221		8.87084	26.0088	4.55631	0	0	19.1815
276.067	528.137	189.012	256.733	307.759	281.229		63.5189	132.048	57.6072	63.3137	102.908	101.119		0	30.0591	3.27232	6.2974	15.0533	6.24388
306.145	484.904	201.913	187.546	287.576	289.654		107.572	112.562	34.6299	74.6862	81.5935	92.7567		5.03603	20.382	0	0	0	11.9562
315.643	378.265	169.496	206.932	311.666	237.66		149.055	226.938	63.8251	70.9237	117.412	99.5894		6.03704	44.9543	5.84605	5.16799	4.66787	9.42777
269.328	313.262	194.737	208.124	294.968	340.217		196.242	260.085	71.4433	72.2735	144.29	120.041		12.3692	53.2563	4.50619	0	0	22.1258
296.168	372.666	294.9	276.183	362.525	438.157		144.324	97.4631	87.555	65.4968	0	121.522		4.50958	23.9627	10.2673	7.57204	0	0
274.448	332.547	199.719	368.449	176.422	488.061		124.521	145.532	55.924	114.243	73.2505	80.8229		0	24.6708	1.66225	0	0	18.1385
327.847	506.405	237.151	256.272	166.74	321.474		146.363	219.547	90.2758	48.1253	20.2368	50.108		7.20498	68.2054	4.49009	0	0	0
387.948	238.738	210.307	199.47	233.207	184.702		96.2103	117.618	59.7887	36.2603	44.5838	192.038		21.9491	0	2.80742	2.63687	0	0
317.422	313.563	184.578	248.865	294.872	202.97		158.149	219.215	68.026	64.9275	158.574	106.596		3.0842	26.3055	10.0963	0	0	10.192
296.18	333.665	151.182	224.142	266.723	389.063		144.859	193.67	69.5529	63.7475	94.0138	144.822		0	32.6425	4.43138	0	2.22272	34.2133
256.876	340.577	140.419	229.232	314.103	173.341		137.881	81.3552	122.188	57.2358	99.4223	131.385		5.65559	0	0	0	16.402	0
166.285	301.467	218.642	253.168	282.73	356.411		116.388	116.93	79.7413	60.8815	97.3008	135.319		9.51935	38.9768	7.23677	4.02158	0	26.2205
333.494	452.042	157.662	178.037	180.894	275.221		93.8225	246.257	54.9617	70.5465	61.4838	70.6307		0	0	5.98639	0	0	15.9367
309.411	408.847	198.386	313.67	334.077	248.646		123.306	191.08	51.0942	47.2672	98.1602	96.9442		14.2804	24.5493	2.3266	0	16.4775	0
303.733	553.294	218.7	222.266	37.8091	328.395		131.88	301.417	57.2491	59.0118	37.8091	67.5771		8.65153	0	4.32841	7.45266	0	0
239.315	529.839	211.906	272.734	358.629	204.108		132.699	109.153	60.0394	52.4275	125.952	46.1196		9.59401	0	0	0	2.72889	5.9772
280.855	466.527	234.564	218.364	382.668	227.6		139.191	123.166	68.1952	54.0422	125.109	37.4675		11.3431	38.4021	2.47481	1.84077	0	0
251.106	412.286	210.669	344.665	270.592	325.655		201.579	85.6873	92.9114	43.4038	53.6647	126.477		6.78584	28.5624	0	11.6626	0	29.1246
336.712	391.319	217.631	267.895	267.853	434.406		151.816	133.454	81.8858	62.3939	86.6193	100.884		0	31.1026	5.13043	3.52177	0	30.0735
244.217	397.745	182.179	248.003	281.152	420.664		136.802	129.398	49.3622	53.5859	119.662	152.134		0	37.3137	3.00251	11.3646	0	10.1821
329.998	368.69	191.319	217.901	205.803	329.848		65.2822	36.1559	48.2547	49.9184	88.3226	127.332		0	36.1559	4.30954	4.52405	0	16.6785
277.34	427.258	281.934	240.523	281.583	286.873		100.919	109.421	87.5894	53.8256	135.08	161.405		4.31638	0	0	18.0339	2.55572	9.27442
314.498	491.727	170.131	114.253	217.389	286.39		91.5721	245.036	55.4221	60.4502	79.9757	44.8189		5.04255	29.2503	14.5342	0	0	0
272.616	486.187	202.284	225.675	251.493	383.276		105.486	169.262	69.7423	35.6754	48.2178	137.314		4.44004	0	0	0	8.07947	0
289.264	357.978	270.136	230.185	334.369	281.621		124.043	27.9785	58.1275	52.9512	128.488	125.278		2.77138	0	3.10804	0	9.00509	10.6898
293.706	370.903	219.313	294.054	342.482	246.763		212.311	214.823	59.1592	66.0124	140.996	56.5182		0	0	6.85528	0	0	0
301.536	418.585	188.695	241.398	133.67	277.632		85.32	95.0664	56.5509	54.571	0	47.067		0	42.2474	0	7.79586	0	0
256.753	529.821	191.616	226.775	289.946	292.395		137	90.6196	44.5499	52.6808	88.3032	76.2374		13.6199	0	0	0	6.24211	8.37536
268.622	361.067	199.639	210.535	275.342	197.757		131.5	179.763	53.5402	55.6067	108.647	140.935		10.4873	39.6491	2.17597	0	1.92781	36.7559
286.056	275.617	230.161	200.397	257.716	234.197		125.88	190.467	53.4874	72.957	112.139	90.9089		9.57611	24.6456	4.21367	0	0	9.36797
289.87	447.037	206.755	240.466	285.455	291.248		155.641	225.98	57.1414	29.2302	146.854	98.1335		18.2847	0	6.93116	0	8.23176	9.74005
277.732	560.394	206.934	202.106	152.998	254.92		107.809	128.922	75.1045	27.9204	60.5916	140.929		8.88429	32.6746	3.10645	0	0	0
268.505	403.647	155.601	154.535	256.999	236.766		161.287	153.33	70.5834	38.3485	84.3504	92.052		5.74612	39.54	3.88787	0	0	0
263.622	354.381	208.614	216.896	339.187	249.74		132.277	175.529	58.6773	52.6024	101.621	87.2557		0	42.8961	0	6.79944	0	11.5483
184.631	574.01	222.13	266.716	345.544	151.768		171.044	195.822	64.4141	56.9381	167.629	116.125		0	0	2.15542	0	10.5113	0
304.318	527.66	183.499	219.526	259.757	249.212		131.96	243.279	63.7248	46.4059	63.3316	64.1854		5.61397	21.8545	6.31689	5.86515	0	0
229.607	575.248	207.302	295.299	151.007	286.711		89.7815	131.116	85.3678	81.5471	101.354	117.436		5.86989	69.2229	0	0	0	13.6357
287.208	390.675	187.804	195.048	262.034	208.657		165.865	124.121	52.1988	73.1178	140.901	0		0	17.2578	2.50296	6.24699	0	0
338.801	402.592	223.743	237.796	264.291	237.999		141.542	121.452	53.5704	50.8102	56.1326	44.0807		0	35.7495	0	0	0	0
173.551	361.317	252.907	241.135	212.555	213.955		211.804	162.802	61.1894	51.9448	97.084	37.074		0	18.373	0	2.53871	0	9.26851
317.416	368.274	126.797	274.133	290.814	326.923		147.035	151.693	74.2285	42.5089	85.7997	105.894		0	0	0	5.77995	0	0
218.973	319.904	193.543	238.442	311.696	292.383		141.397	210.987	62.0174	40.9369	137.504	92.256		10.4804	22.2599	3.98333	0	6.49858	8.34588
277.558	580.766	180.571	185.992	239.841	181.779		102.354	256.059	66.805	62.2066	28.494	93.7545		5.95247	34.9599	0	0	0	26.4271
334.835	403.297	228.676	239.033	237.218	186.259		162.309	151.6	68.5024	42.5137	108.808	64.4489		0	16.6997	0	0	0	12.181
318.712	399.178	195.966	234.345	262.898	568.899		97.0697	240.679	80.2715	53.3598	83.0214	136.163		6.10771	44.1838	11.2693	4.58478	3.33943	22.5944
335.721	409.329	230.899	201.661	324.584	306.343		171.922	131.959	70.6247	37.91	117.039	92.3082		5.11512	0	1.4149	0	8.73265	14.8017
351.763	525.16	225.653	226.284	293.325	305.623		121.403	152.021	83.9008	70.4205	158.144	97.9696		0	22.6655	5.01926	0	4.4284	0
294.156	519.796	182.51	178.905	203.46	276.092		149.261	269.115	66.092	11.1815	128.562	145.036		0	44.6935	2.84907	0	0	26.7837
283.781	406.174	205.194	148.774	244.741	114.88		161.481	199.15	43.6099	70.5867	58.8461	38.2933		9.92084	79.6601	6.88157	0	0	38.2933
325.421	419.312	243.534	253.697	269.864	61.0451		189.132	243.551	54.2137	57.6585	89.2422	97.9788		0	66.1576	4.90402	11.5317	2.52984	0
310.68	539.177	254.013	240.618	226.587	219.637		147.819	300.205	70.1495	41.2984	126.304	91.9227		5.97002	39.33	8.11517	0	0	0
250.2	475.631	259.086	159.329	185.226	258.156		127.904	136.355	79.9648	54.7694	77.0342	99.9614		0	25.1225	7.68016	0	0	10.6397
274.311	394.941	258.891	246.616	323.581	299.839		97.7596	97.985	77.3854	50.6078	162.403	80.2779		0	27.5473	5.56864	8.82028	0	18.4052
163.579	359.958	200.109	222.591	378.436	210.013		121.617	38.6666	51.4527	37.6215	97.7325	34.9872		0	38.6666	4.63056	0	0	0
234.848	327.133	279.632	205.888	305.314	360.269		117.021	277.123	67.9535	56.6805	122.763	144.529		0	30.7113	4.26773	0	0	18.6023
220.441	253.226	299.776	258.154	266.241	141.376		131.13	91.8246	84.6599	64.5211	90.1207	0		0	33.2192	3.45618	6.94715	0	0
278.665	537.636	185.613	211.232	160.396	249.861		126.865	79.9165	67.4587	46.0527	37.6503	106.141		6.52194	34.4604	6.60681	1.87833	9.08718	11.616
284.676	295.742	184.774	240.461	318.103	282.795		171.52	226.251	76.4983	54.71	131.664	50.3799		0	36.9605	0	18.415	3.82254	0
292.173	351.051	189.657	197.877	298.812	227.6		189.04	115.729	46.7544	79.9222	100.107	79.2017		0	9.62114	2.47086	0	2.42185	14.7527
297.291	401.069	273.692	140.348	332.351	89.0405		77.5935	148.087	84.2601	86.5154	139.721	62.1287		12.3938	0	6.78219	24.9938	5.55403	0
325.743	297.165	234.449	258.93	393.951	274.536		100.793	154.643	74.4372	68.7152	80.9257	84.9401		0	33.0184	0	0	0	5.63903
322.491	393.731	172.029	200.443	249.45	276.699		147.439	152.034	63.9489	58.1416	139.62	84.5509		0	20.0296	7.4852	0	0	12.7781
322.243	573.038	222.91	203.902	239.394	227.313		118.66	178.09	53.3512	48.6492	92.8214	97.2933		10.5544	0	13.6418	5.15766	0	13.4174
254.151	438.424	240.492	242.724	206.279	233.031		208.106	149.857	56.3353	82.1232	68.8532	114.576		5.91587	27.0972	5.68283	0	0	0
336.429	415.255	230.606	199.739	320.163	266.062		167.932	150.828	70.1899	42.744	208.429	98.9327		0	29.2369	3.28138	0	0	8.34377
345.543	510.542	298.099	287.647	228.278	370.47		194.562	183.059	77.6222	76.6269	0	62.8076		6.42219	30.5098	0	0	0	0
238.725	264.206	204.602	237.217	294.002	276.958		108.051	108.433	74.8635	105.336	22.7907	85.2107		0	0	3.40436	0	6.42153	8.59343
286.217	428.418	250.536	223.581	294.407	368.782		193.695	99.1364	77.422	49.0381	90.7843	72.8108		4.4784	22.2273	6.69213	7.21125	5.21832	0
289.424	248.084	231.096	206.936	269.467	175.716		137.969	118.995	47.0953	63.8079	100.78	51.1838		0	17.8188	5.96009	0	2.69899	0
333.774	333.882	195.868	268.134	211.353	337.267		201.641	161.939	52.0348	106.361	79.2575	188.698		0	16.6	1.69504	19.8835	0	0
310.122	472.106	205.893	270.221	206.051	203.83		96.312	188.481	49.2245	49.273	78.9895	29.8205		6.37272	34.5372	0	0	5.89952	0
228.497	384.246	214.321	243.347	275.482	314.385		95.799	110.575	50.979	51.0579	116.152	96.186		0	34.1793	8.87092	4.70789	5.36515	12.0793
352.245	432.386	225.08	192.241	279.451	239.244		146.291	157.641	44.8709	65.1244	100.58	80.3893		0	27.3025	4.12351	0	0	18.897
275.037	424.183	250.023	243.435	216.361	277.105		145.464	187.933	63.2518	81.388	59.2425	92.989		4.55735	76.8791	1.51622	8.64836	0	7.93558
279.28	561.085	235.839	214.533	286.78	201.204		126.903	297.392	70.9281	53.6333	103.536	33.534		4.20452	35.6852	6.26928	0	0	0
284.123	457.615	238.446	275.065	291.173	189.61		155.176	223.709	73.8135	79.633	141.227	151.688		0	33.2536	0	8.44151	2.21685	0
315.473	434.639	201.402	200.368	396.005	243.729		148.354	228.042	53.4563	42.2339	97.013	36.2793		28.7497	0	5.32301	0	0	0
336.807	474.05	218.079	226.141	229.824	331.241		139.857	101.634	62.6677	28.876	55.5155	101.291		10.4625	56.3822	1.29034	3.54021	0	16.2643
238.395	630.764	218.899	91.8549	291.107	263.675		111.067	232.775	61.8783	54.5254	117.261	137.132		5.13287	30.3191	1.99785	0	6.34194	0
281.723	391.059	247.443	271.4	273.399	263.745		127.711	186.297	49.6425	90.4668	122.237	115.296		0	0	6.12672	0	7.48841	7.57843
320.036	555.179	239.93	99.9768	281.828	364.652		137.788	244.32	67.4777	144.296	139.73	136.144		5.63274	29.0604	5.50893	0	0	16.3573
251.733	427.099	247.88	255.885	266.66	60.6225		101.6	211.802	78.9566	247.765	128.995	67.1706		8.37572	70.0041	3.91209	0	6.38584	0
290.346	433.61	207.761	121.475	244.349	174.549		113.843	232.724	56.0335	121.475	76.9801	69.9535		2.53941	44.4737	4.09108	0	0	0
317.048	345.769	196.267	419.999	290.314	219.504		150.079	134.028	71.7931	86.1397	119.902	145.018		0	33.507	0	0	8.90614	0
295.669	369.656	220.624	170.718	283.255	304.156		165.694	54.1435	75.0381	68.2872	89.7926	87.948		13.7851	0	7.65691	0	0	11.2655
287.354	428.741	236.113	236.976	372.288	299.443		115.618	169.701	74.6252	91.9842	160.607	93.4937		8.19781	73.4851	11.3096	0	0	11.6335
270.877	364.817	231.175	237.512	299.266	307.822		109.133	141.983	69.863	56.3297	161.453	103.256		0	43.9664	6.39033	0	0	7.9255
311.367	427.621	189.786	79.3668	222.288	222.219		117.149	133.13	77.3353	47.7613	164.963	64.5956		7.50915	14.1894	0	0	0	8.02435
319.181	373.878	156.859	341.574	268.211	254.537		242.817	36.6368	60.3113	39.1613	103.925	63.6343		0	0	3.73774	10.84	0	0
254.936	341.87	271.208	268.905	295.884	44.6883		130.4	139.064	85.8482	58.8552	119.061	44.6883		0	19.0767	5.48636	0	7.96035	0
280.63	352.58	225.36	64.5091	296.154	252.791		93.5469	120.341	60.567	0	118.864	136.536		0	43.5139	6.72704	0	0	22.8771
249.769	189.782	187.737	242.697	193.619	170.025		123.14	122.831	64.4172	50.1371	123.211	102.015		0	18.9285	0	0	0	0
321.037	281.09	247.983	212.419	298.884	202.999		140.192	132.752	82.1745	70.8063	198.958	181.91		10.8483	15.5858	2.97739	0	0	30.8084
290.207	586.765	268.193	155.178	291.615	263.622		146.216	240.837	78.7127	113.312	87.078	158.784		6.39191	0	23.2563	0	5.01531	0
261.12	234.177	183.723	200.803	316.442	316.897		97.6712	64.9979	62.524	28.6861	100.353	101.63		0	32.499	7.3799	0	0	12.9559
261.865	355.345	296.164	273.245	271.956	167.153		171.112	149.156	156.471	91.4022	128.997	54.8063		0	18.0727	0	0	0	0
245.756	396.569	228.174	172.01	213.64	303.554		129.73	187.693	56.8621	27.6681	143.782	72.1092		0	23.4616	7.22497	0	0	36.0546
282.18	399.535	272.666	79.4114	172.107	298.21		103.451	182.984	68.639	39.7057	73.1281	29.821		14.5552	0	8.60081	0	0	0
261.759	364.642	198.653	161.447	147.155	308.589		109.361	111.924	67.571	30.1479	62.3878	108.703		13.5442	21.1209	4.69042	0	0	11.5561
248.829	325.465	205.38	180.738	246.292	270.337		117.903	97.1462	65.6167	110.152	62.0227	120.234		0	36.6123	1.85693	27.5381	0	0
337.931	436.696	269.919	127.32	231.955	199.826		221.498	222.459	88.2041	50.6512	77.0725	49.9564		0	0	0	0	4.97972	16.6521
305.55	355.599	208.231	183.787	292.552	271.306		203.228	162.211	67.0439	55.1362	123.8	113.688		24.0072	0	2.96436	0	0	8.65748
285.607	429.498	211.749	202.844	270.038	233.989		88.2146	149.144	50.5737	118.9	69.2782	56.1201		4.69303	24.6987	0	0	16.078	6.53079
276.907	367.132	271.642	155.857	219.255	255.781		135.975	162.382	71.1724	44.5305	75.2989	176.692		5.67339	38.1408	5.14115	0	0	15.0505
465.027	401.023	214.674	234.838	145.927	271.122		231.099	85.9509	70.3607	64.0467	107.938	96.6278		10.3016	18.148	0	0	0	10.673
437.313	233.507	180.794	146.184	253.059	249.969		311.088	45.0255	70.2674	73.0918	100.76	80.6596		33.0809	0	0	0	12.302	13.0026
255.081	423.997	233.136	154.897	219.287	420.356		154.581	196.516	64.9519	56.1172	55.8927	123.67		0	47.6225	2.74317	0	0	0
263.103	332.832	265.959	160.391	232.915	157.202		121.033	130.484	60.8613	30.8475	119.29	31.4403		4.63983	37.7737	7.34665	0	7.95795	0
366.662	305.462	198.945	190.267	294.591	321.955		233.944	182.549	69.7191	76.696	204.592	111.622		8.36717	26.5987	5.23609	0	0	6.9027
250.247	255.999	235.274	313.697	344.012	293.121		92.2558	78.2777	57.7127	88.5149	151.537	127.876		0	0	5.61922	0	13.5952	7.39138
301.128	330.619	198.701	227.827	187.67	174.387		133.896	222.302	54.4521	0	29.7779	100.133		0	26.1332	10.2708	0	0	0
228.795	438.038	215.909	144.587	311.095	206.528		128.819	146.335	86.889	94.808	107.479	50.405		0	27.3675	4.42672	0	0	0
289.811	514.104	186.31	95.5213	314.12	273.518		175.19	188.981	52.0641	81.2279	116.436	41.3357		6.77215	29.1425	0	0	5.25021	0
359.197	614.022	264.485	209.064	292.254	188.743		106.369	150.142	38.8323	95.6453	112.001	0		0	41.4665	4.64407	0	4.69003	0
304.632	518.648	200.686	198.997	221.718	232.139		242.825	174.669	58.5968	51.209	51.4376	94.1823		11.1494	30.0155	0	15.6778	15.4816	6.53011
320.885	571.657	211.17	94.3088	307.889	279.067		185.016	137.71	59.4657	58.7269	134.34	83.7323		12.7568	20.7829	5.26223	0	4.61332	9.57467
308.417	414.837	248.244	221.848	160.444	241.339		172.841	227.936	59.3187	67.3365	96.5044	82.4701		5.61787	24.3332	3.1332	0	0	10.0751
279.615	347.002	218.628	186.738	420.617	239.78		122.473	151.735	82.3176	0	184.007	92.3625		3.90258	34.7283	7.82181	0	6.86145	0
303.982	447.165	213.958	83.6034	311.244	171.81		156.726	198.44	52.2467	117.986	90.4479	34.3621		5.62636	33.3212	5.52189	0	11.7686	0
269.797	454.385	233.437	234.359	316.197	342.875		54.0714	169.552	76.5735	123.936	75.1654	75.9959		0	40.6849	5.58277	0	0	18.188
280.476	446.645	217.879	227.168	270.214	284.613		163.915	182.26	58.0883	76.8477	67.9806	78.1065		11.9306	24.4814	1.95826	0	0	0
246.702	328.788	174.861	173.127	254.439	292.669		132.177	120.983	64.9797	83.5233	135.813	112.39		4.12559	0	4.64945	0	0	15.0619
244.506	369.45	210.89	198.292	251.909	313.098		190.448	80.3849	58.8378	38.123	149.453	149.928		0	40.1924	4.21977	0	0	0
259.352	521.197	256.423	144.892	285.645	222.327		101.741	178.084	80.0943	48.6568	108.512	103.945		6.22477	64.3156	5.81452	0	14.6514	8.072
280.604	606.457	218.205	179.274	264.975	263.086		163.879	171.911	52.8941	25.9197	124.562	148.268		8.41042	45.3612	1.45776	0	2.69624	17.0721
290.567	259.114	227.306	138.808	348.215	155.805		159.464	137.412	53.8367	32.5319	113.367	30.8412		6.23771	0	4.35687	0	0	0
264.488	596.598	224.99	211.486	282.077	302.19		120.305	294.5	61.3119	50.6009	152.879	139.564		0	0	7.7047	0	0	10.0076
198.031	311.33	230.77	179.584	445.315	429.359		83.1354	122.86	62.8566	19.5284	243.024	102.68		0	37.4646	6.06581	0	0	0
284.367	307.816	232.571	214.713	158.312	280.456		216.475	188.555	102.476	59.5172	48.7371	106.306		0	16.065	0	0	0	9.68271
231.893	378.302	206.166	198.669	264.943	297.464		165.392	170.789	71.2405	39.8536	61.3277	62.645		12.6701	39.0396	0	0	0	8.35017
310.729	485.991	251.755	175.178	247.223	274.963		198.688	70.8603	69.2101	138.641	57.5579	88.8615		5.57428	51.9799	5.08785	0	0	0
356.635	313.065	270.652	152.539	258.824	208.37		179.329	172.672	73.0595	22.6211	128.649	63.2895		0	0	2.77781	0	0	0
301.867	435.178	231.478	181.416	277.498	292.13		164.517	317.667	63.8471	60.7262	135.823	96.3196		5.05594	49.2349	5.94413	10.225	3.61539	0
337.619	450.355	221.35	208.177	314.849	336.151		182.017	209.102	77.2736	45.0983	139.893	142.114		3.44054	30.4803	7.0826	0	5.12646	20.9209
259.488	399.915	243.02	304.042	259.183	231.298		147.447	116.269	68.9986	76.377	122.895	94.4459		0	0	5.58995	0	8.26759	18.6271
307.141	615.13	273.008	223.356	152.209	169.781		157.847	209.804	83.1975	81.9053	109.236	0		7.03796	43.3568	0	37.226	0	0
289.878	389.831	226.173	92.4553	140.477	345.034		96.0906	260.265	73.6255	42.0153	67.6092	109.057		4.99094	36.0593	11.7882	0	0	19.4612
322.99	664.852	201.199	117.995	285.68	291.686		250.928	193.447	64.8722	47.1979	139.417	75.9383		2.64094	64.4824	3.33455	0	5.31536	0
254.416	338.982	161.709	188.145	259.707	240.816		121.855	74.6377	56.1717	39.4783	184.381	98.7934		0	0	0	0	0	11.4039
313.635	550.181	175.622	132.121	261.048	235.698		169.956	38.9731	48.2792	110.101	86.7652	49.6357		7.31736	0	4.29377	0	0	0
242.071	389.104	209.377	232.738	375.474	277.823		107.04	117.144	72.8441	62.1595	84.5665	97.0733		0	0	0	0	0	12.5172
290.587	312.758	224.364	192.393	252.218	284.818		130.797	153.175	51.453	106.686	128.748	118.895		6.10393	33.2592	6.2993	0	0	20.3773
242.266	377.358	254.042	263.377	370.358	339.811		98.9298	92.3736	65.9186	0	84.3429	119.405		5.07856	0	7.70116	0	0	13.8573
213.486	332.629	197.756	127.474	314.916	230.095		90.5945	235.317	57.6319	263.052	84.7639	114.24		5.60887	19.3373	6.18604	0	2.34491	0
314.073	491.022	233.899	238.238	344.824	266.475		106.619	236.367	64.2043	66.1484	128.305	109.207		0	31.0249	6.52828	0	6.13508	0
283.501	404.584	215.08	198.627	285.377	261.534		71.5021	104.68	63.5265	37.9412	66.2391	99.9284		7.11353	0	4.69312	0	0	8.04956
313.56	392.302	255.713	268.783	331.725	325.029		124.066	136.262	57.5933	50.4563	124.874	116.578		6.47728	17.1747	3.45894	0	0	0
260.256	431.207	228.325	174.419	312.21	323.25		135.999	134.805	64.3244	70.995	156.6	121.949		0	24.1886	0	0	0	0
345.305	310.891	194.952	210.659	226.826	275.702		152.867	133.117	57.4306	91.2009	47.3572	117.301		0	0	0	0	0	8.62952
263.046	466.937	242.771	249.125	127.267	255.454		96.4274	131.578	63.1365	41.678	26.2976	133.286		8.32829	45.6945	3.22676	0	0	17.574
253.825	359.553	221.904	193.709	295.007	282.941		108.703	124.75	73.8072	26.9264	123.302	96.8352		2.3017	32.1538	6.89144	0	10.1017	0
321.882	399.866	247.526	147.347	230.478	267.802		128.727	73.3729	78.6801	33.3348	58.0284	70.1801		5.17013	17.258	2.92645	0	0	11.6723
250.489	405.983	293.616	163.124	426.066	237.66		57.9938	109.138	71.7357	52.4607	152.763	65.9197		0	0	15.7111	0	0	0
261.75	397.653	199.844	230.629	223.03	252.872		138.001	163.147	71.1628	0	71.6296	74.7633		5.80926	48.7857	9.41181	0	15.5065	5.22079
289.71	234.453	227.403	308.767	161.756	197.552		172.032	116.667	71.3908	0	74.277	104.487		7.28185	23.3333	3.36149	0	0	24.694
269.608	436.942	306.701	210.092	213.632	212.72		123.604	159.22	104.9	68.7929	114.77	57.3675		5.89822	26.1406	0	0	0	0
292.134	460.969	224.61	138.497	324.599	377.623		163.152	129.88	78.1569	103.873	103.47	83.7874		7.97381	31.5322	4.06052	34.6243	5.33026	12.5329
271.728	457.932	245.56	215.999	284.424	245.85		157.405	247.954	75.4159	36.1381	110.786	70.2635		13.1655	24.2675	6.7902	0	5.45115	0
354.178	427.216	222.481	185.238	242.93	224.892		132.855	95.2035	53.6992	178.256	112.324	97.1674		10.4831	18.2759	2.41826	0	2.98823	15.7841
268.579	462.304	220.35	138.504	391.205	294.702		178.125	126.534	50.5019	65.9414	168.22	99.3014		0	21.0425	2.73572	0	0	13.1562
250.05	535.522	248.068	152.113	254.153	306.675		144.381	234.125	65.44	96.7095	75.6846	88.6525		14.4495	40.8774	2.83125	0	4.88225	15.7151
263.49	344.172	241.55	291.585	282.725	263.73		109.383	208.626	74.7133	63.3714	110.446	106.111		0	63.7599	2.00033	0	0	11.9147
305.243	353.713	161.751	250.019	218.769	195.943		168.907	117.216	65.7786	0	38.1474	48.9859		5.26423	0	4.06424	0	0	0
274.487	470.598	230.208	313.146	306.392	322.853		75.6846	107.115	42.9935	26.3727	145.406	80.4387		0	36.6933	0	0	5.21631	14.3218
378.923	639.67	222.225	167.109	236.588	302.154		158.177	233.614	53.8267	119.665	154.171	98.0567		0	30.0776	0	39.8884	0	23.6796
387.068	360.872	270.732	174.107	318.528	325.202		126.569	155.682	68.4824	121.153	115.502	130.426		0	0	2.46033	14.1987	0	28.7929
317.516	479.136	182.077	85.0746	313.403	227.526		154.165	221.919	69.641	42.5373	131.475	141.011		0	0	3.09951	0	8.55593	8.40447
317.516	379.995	204.353	124.692	217.293	244.214		193.29	212.757	49.7519	47.2394	99.8549	47.7451		0	17.6087	3.53395	0	5.39699	0
303.056	360.506	204.696	218.655	165.869	246.085		220.127	218.518	90.0031	145.77	51.2715	55.1388		10.4906	0	0	0	0	4.25572
340.999	511.938	215.031	196.812	279.779	280.128		55.2404	100.838	60.4584	172.21	120.886	126.642		0	46.289	3.05333	0	0	17.4767
305.18	525.846	186.226	314.69	286.575	221.126		141.834	122.963	61.7512	85.3945	145.249	36.8544		6.45709	57.053	0	42.6973	5.91519	0
298.519	277.652	172.346	238.449	247.155	264.582		191.138	132.556	56.4993	66.2125	105.667	69.9994		4.78423	26.4118	7.49639	0	0	3.71875
336.131	499.711	199.053	260.92	225.668	176.584		218.093	248.961	54.3792	82.1514	85.5265	193.497		0	0	2.41395	0	22.3765	0
303.404	361.765	192.676	233.926	201.512	244.89		190.221	147.393	81.8363	164.374	101.465	73.5167		0	44.2802	0	0	0	0
225.767	212.159	232.02	249.417	290.694	232.619		93.2049	91.979	56.4221	56.004	88.2761	84.4778		0	0	0	0	0	0
261.038	296.207	227.806	340.698	322.42	224.889		175.149	274.416	57.0088	94.872	118.229	65.1592		0	0	2.61334	0	0	3.94971
312.478	423.209	213.028	213.387	286.977	164.358		151.457	77.4617	58.5986	61.0895	120.541	20.5447		0	32.8588	7.15792	0	0	20.5447
308.423	468.94	209.298	49.062	266.723	226.68		133.105	132.864	73.5323	24.531	88.1338	183.541		5.35745	26.5729	1.74673	29.8795	0	0
243.042	363.583	271.247	164.519	328.415	293.457		136.392	62.6085	55.7178	49.3558	105.195	71.0286		0	48.0414	11.0444	0	0	0
311.029	374.638	194.702	214.205	261.05	245.217		206.77	188.681	65.4354	63.2307	152.376	75.6395		0	31.7324	2.36102	0	0	14.9668
305.359	550.123	218.729	289.517	224.252	201.425		150.97	103.545	53.3837	125.147	97.8706	48.5836		0	25.8862	0	0	0	0
320.099	378.221	191.362	203.831	243.364	336.786		129.395	178.154	55.8745	108.589	105.289	114.354		0	24.5491	0	0	0	16.8393
290.048	439.015	163.29	231.304	241.811	180.612		162.277	132.194	43.2514	91.9626	72.629	94.6339		5.42141	0	0	0	0	0
262.387	387.75	287.273	140.429	178.542	370.217		128.219	163.492	97.593	93.6195	84.1788	112.609		7.31615	0	6.41508	0	4.89296	11.9124
291.809	307.178	239.147	359.776	309.469	184.823		204.316	300.688	66.0398	117.43	50.6317	142.42		14.1781	0	1.74186	0	0	16.4137
375.818	450.848	181.595	147.308	283.692	229.936		221.238	143.313	66.8547	138.693	120.725	50.3023		11.232	45.9327	7.63112	0	5.69444	0
301.196	537.046	229.096	103.353	303.987	258.462		130.13	243.498	63.5526	103.353	140.505	76.1411		9.45114	52.549	3.6904	0	0	7.14152
300.438	419.105	185.207	192.012	281.988	273.084		247.641	158.881	60.3392	44.1608	108.013	121.857		13.8621	30.6499	2.41346	0	0	10.423
270.627	317.731	246.091	190.113	418.25	326.933		146.786	125.854	63.2441	58.8228	115.65	102.927		0	29.916	2.99521	0	0	15.1545
221.943	437.703	189.675	175.999	283.648	298.774		121.725	109.846	61.7405	28.5019	83.2147	63.8005		0	0	2.61852	0	0	8.52339
353.621	346.755	200.014	212.269	145.596	253.859		94.0704	205.124	64.0371	27.3529	12.5657	147.232		16.3681	31.3924	4.96622	13.6765	0	17.2049
293.464	376.907	148.05	102.302	333.763	411.347		145.554	185.451	57.0017	121.271	125.751	238.338		0	25.709	12.7275	0	0	0
302.411	502.453	191.042	177.54	223.991	229.535		132.576	32.5787	74.7362	57.6661	67.7768	74.925		0	0	5.6491	0	0	9.57035
320.116	453.482	159.47	178.462	357.146	292.435		118.865	166.187	78.2791	89.231	214.734	81.4062		10.7327	31.9216	5.02776	0	0	7.46735
312.034	410.57	250.387	192.923	251.858	313.078		59.432	118.677	98.2283	61.7136	60.2699	120.565		0	18.57	4.25701	0	13.9338	14.1507
206.228	320.12	185.551	236.619	297.889	302.546		92.3164	144.081	61.3062	64.1102	112.865	80.9869		0	34.9918	3.94856	0	5.34457	0
226.813	344.395	249.229	160.982	180.155	202.041		151.061	195.512	83.5776	42.9807	16.1629	82.4762		0	0	5.30727	0	0	39.647
358.841	318.87	242.273	133.116	275.783	285.548		121.233	148.312	71.0002	84.2889	139.014	104.106		8.15232	23.0648	6.17697	0	10.4355	11.7491
309.26	319.195	169.508	118.715	206.962	255.124		117.48	150.415	52.8547	0	22.2633	110.434		0	18.5276	0	0	0	13.4335
299.625	267.663	212.043	131.727	198.508	319.246		115.131	106.475	56.8082	75.7285	60.6667	121.309		6.20972	26.6188	2.13242	0	0	14.622
311.252	504.486	179.222	317.567	94.2439	288.583		182.228	247.659	55.2813	0	0	101.011		0	29.1717	0	0	0	13.1474
281.002	347.372	226.095	155.746	292.806	287.742		236.706	181.525	60.498	77.873	119.877	98.949		12.1171	48.7528	4.40638	38.9365	0	7.5315
280.719	499.165	208.906	211.727	162.684	249.425		152.041	137.034	66.7935	34.8498	63.1493	123.143		0	0	4.12652	0	0	18.2379
339.049	372.417	194.903	330.634	479.447	236.527		179.693	265.701	56.5293	137.764	245.133	48.0995		11.9437	36.5907	9.71112	0	22.6466	0
328.714	431.509	209.556	152.668	238.103	226.372		176.73	84.314	45.032	61.3039	18.6644	113.618		0	0	4.83288	0	18.6644	13.4789
223.448	382.2	201.219	185.492	403.776	274.961		114.876	101.936	64.0762	63.8218	170.941	96.6703		0	30.9989	1.51031	0	0	12.3616
279.388	353.252	177.138	138.23	260.652	271.622		123.734	164.512	62.9254	51.1571	113.322	102.969		5.63723	0	2.95087	0	0	13.7865
262.588	344.034	230.246	215.354	283.119	244.709		126.673	198.943	64.8075	26.2103	116.044	126.508		4.3293	61.2653	6.30407	0	0	39.4003
286.294	388.336	207.369	205.053	296.644	219.39		129.466	168.237	59.5889	23.5855	109.208	66.6497		0	0	2.48725	7.86182	7.40572	8.62561
308.617	538.61	231.87	66.5966	283.567	159.899		139.131	176.112	72.4403	44.3977	107.719	144.584		15.826	0	5.41717	0	2.29822	14.1935
249.547	583.714	164.523	232.418	241.697	268.337		135.336	270.899	60.8898	120.687	0	91.4963		8.85495	0	4.32394	13.6307	0	18.6923
215.747	282.708	193.598	73.6821	354.596	309.088		106.997	129.994	59.6236	0	121.519	135.621		0	16.5924	3.19455	0	2.40756	19.7565
269.419	415.08	266.099	279.853	241.275	223.734		159.721	127.741	77.0121	81.8291	58.0635	56.281		0	16.6192	2.87952	25.4412	0	5.78169
298.092	412.362	319.813	180.979	376.382	342.477		189.015	212.361	88.8657	55.2804	174.475	141.819		12.0567	49.3186	0	0	0	16.9438
306.649	484.97	267.802	225.681	231.125	218.3		170.947	193.899	77.5589	95.1202	118.916	90.3682		3.8019	0	7.99624	0	4.77545	0
241.222	420.359	264.637	138.86	306.737	277.673		159.944	157.732	59.0853	173.575	160.419	133.13		0	42.7176	2.73754	0	0	0
311.025	348.022	288.012	127.323	202.285	246.746		155.506	219.731	96.5181	0	74.819	129.039		0	0	4.50686	16.0832	0	10.9837
273.173	321.06	205.337	197.557	198.351	271.169		232.005	176.063	35.8979	31.2245	89.2161	130.701		0	36.1727	0	0	0	0
263.332	368.151	226.179	167.308	349.076	261.921		132.94	158.374	68.1163	80.755	177.497	114.438		0	28.8049	2.01446	0	7.56036	25.5054
342.485	410.216	218.465	231.272	277.843	292.344		144.5	83.5847	50.1468	52.5435	134.788	54.6896		0	33.1786	1.34886	0	6.2696	17.9632
228.085	445.583	262.649	306.657	279.228	337.238		141.367	197.701	60.3829	59.3691	58.3676	124.796		6.49577	21.4727	2.21899	0	0	0
174.066	407.774	197.553	133.172	353.461	328.028		113.333	171.208	68.1865	0	130.259	103.322		0	26.897	7.72612	0	4.20691	12.693
299.88	393.321	191.807	115.302	237.295	77.4526		197.983	209.671	72.6013	57.6508	40.8748	51.635		21.3648	27.5238	7.80493	28.8254	0	0
256.513	408.404	192.468	266.019	103.137	234.56		96.1381	121.704	73.6236	83.3276	47.2793	69.1683		0	21.9386	1.78996	0	0	9.911
298.685	243.458	211.273	201.271	329.209	188.147		160.755	140.803	65.0419	56.8322	165.264	46.0241		0	30.4423	4.29311	0	0	0
345.709	317	175.794	156.227	217.191	327.083		245.55	117.765	44.8761	35.877	88.5237	81.9721		6.24787	24.2278	0	0	0	10.5018
287.904	377.193	196.035	174.22	302.684	267.86		160.169	127.221	64.3912	46.9669	130.747	80.2654		5.56799	0	4.2754	0	0	5.77519
95.8501	469.879	180.615	185.34	265.176	206.213		102.645	213.173	41.6588	36.3994	221.536	99.9781		31.95	32.4561	3.88812	0	0	0
256.226	450.346	237.783	147.229	214.584	164.005		80.0601	139.513	64.1925	0	117.313	55.5742		6.79124	37.3525	8.78492	0	0	11.5274
391.573	380.681	241.408	260.717	157.326	224.305		196.222	137.123	49.7111	80.9276	57.5528	94.5016		10.3911	16.913	1.78073	0	0	10.98
271.402	470.622	158.994	228.206	274.43	256.123		196.056	180.111	58.6857	89.2732	92.2618	92.749		0	34.4785	9.56832	0	0	0
256.865	305.976	231.563	236.588	297.471	301.634		169.033	86.6825	51.259	69.1824	148.834	80.5513		0	26.9879	0	13.8365	7.45622	12.3866
289.31	398.567	206.391	275.387	248.844	302.38		69.3864	166.409	45.8196	68.2457	119.574	71.6393		8.80861	13.1771	5.24721	0	3.7192	20.4227
319.045	411.386	248.243	277.337	349.838	166.64		117.633	108.987	56.724	30.1245	106.467	41.6601		9.79735	47.3788	1.96794	0	8.95102	41.6601
315.061	404.491	182.791	199.908	374.717	362.05		187.382	93.0875	52.0274	56.5878	157.327	116.322		4.3427	15.9258	1.98814	3.7671	6.7964	22.7351
260.392	314.879	219.841	46.0606	332.554	228.865		170.545	218.078	69.328	0	94.1065	106.736		4.09825	42.0077	1.31493	0	0	0
277.161	476.832	256.072	213.537	315.411	345.642		86.8898	244.393	76.6012	82.2956	138.82	37.5991		0	0	0	0	5.52345	0
346.778	576.134	175.259	252.555	316.221	250.213		100.359	141.712	54.495	0	64.0855	43.3827		5.06065	26.6547	4.64684	0	0	0
313.349	453.543	180.751	148.5	276.572	199.992		217.455	123.27	64.5086	74.2499	120.052	64.4021		4.7994	41.6104	4.80596	0	0	0
346.913	297.379	367.962	201.053	217.748	240.302		271.202	41.3419	72.0712	107.296	64.4568	113.218		20.1858	0	0	0	0	17.1675
256.583	425.527	246.619	239.329	409.41	337.701		134.24	134.107	64.2286	38.6633	126.912	120.621		0	0	0	0	0	0
319.207	444.607	271.159	213.345	260.866	323.657		193.945	187.244	82.9619	0	160.68	107.939		10.4188	58.7225	5.5159	0	3.16134	0
252.649	375.409	206.915	168.596	215.384	277.118		126.718	116.75	60.8098	81.1021	114.389	44.8855		0	27.7012	0	0	9.64821	0
322.061	582.678	214.071	95.7406	219.864	274.699		178.787	259.736	73.5739	95.7406	50.6173	47.8808		0	32.7077	3.48504	0	0	0
284.164	264.52	264.928	173.483	268.352	236.852		192.737	176.86	66.5115	22.6938	126.365	53.6442		0	37.3504	3.90674	0	9.0505	0
296.785	399.741	211.116	214.94	298.941	214.965		159.671	132.809	51.5916	0	115.447	54.6317		8.04991	25.8019	9.53812	0	0	0
287.157	379.76	175.516	271.608	327.23	274.853		156.242	141.064	38.8979	108.477	139.591	112.525		4.97819	0	8.80686	0	0	23.2436
325.547	337.17	199.367	299.274	229.103	109.302		146.916	122.144	47.7151	130.841	98.7671	36.434		0	28.1447	2.50241	0	0	0
223.384	352.571	278.677	252.654	352.698	196.356		136.206	60.5816	79.0767	38.1044	101.581	81.3651		2.97851	0	7.75481	0	0	0
385.127	379.974	207.339	227.15	399.944	470.991		194.583	261.913	54.2646	0	132.867	117.577		4.19352	0	7.58382	0	0	0
357.834	440.586	240.641	204.1	222.801	251.122		121.583	128.93	75.4543	30.3934	0	40.3874		0	31.3694	5.74835	0	0	0
246.894	454.388	151.308	177.645	247.232	361.42		79.0255	158.247	49.6126	114.449	34.2217	31.8741		3.65344	30.4013	0	0	0	0
329.575	382.533	220.141	133.106	295.329	203.588		110.558	271.737	66.3243	69.0082	139.73	54.1331		3.52864	37.9484	2.74631	0	0	0
256.859	443.005	156.901	235.328	270.108	164.554		165.948	150.704	43.5588	70.9874	90.6146	44.1603		9.86339	31.7591	0	8.54254	0	0
277.868	458.908	215.011	207.61	178.302	181.141		148.715	154.359	70.2169	0	52.5727	38.2588		2.91824	41.3993	2.74353	0	0	0
298.424	398.747	198.43	180.859	215.645	273.1		91.9371	173.73	62.9428	75.7608	80.8171	91.7245		0	0	3.91458	0	0	0
267.299	407.591	207.456	273.778	256.693	88.724		146.432	203.44	49.7433	52.511	98.0373	59.9556		0	25.5458	4.57121	0	3.6267	0
336.883	188.281	252.647	206.159	276.928	356.09		163.076	136.721	60.7486	16.8392	147.203	86.6924		8.17253	28.8336	4.3137	0	0	0
271.031	408.453	160.925	296.316	168.818	446.262		88.5871	197.349	58.2769	63.0234	50.5156	165.794		0	77.3853	6.20327	0	0	0
334.869	525.387	186.772	165.859	299.371	361.909		186.97	133.734	50.7674	94.8271	130.63	39.2621		7.20296	0	5.30555	0	5.88384	0
353.916	442.566	174.182	184.442	295.798	256.97		135.019	219.199	55.6572	92.221	115.303	79.4887		0	27.6517	0	46.1105	0	0
285.42	534.178	286.982	173.798	260.077	360.702		120.117	53.0998	97.3039	26.5102	50.1743	168.74		0	0	0	0	0	25.8077
268.678	336.811	209.821	168.798	211.87	318.642		107.738	136.652	81.3484	57.0907	78.6951	57.7759		6.48582	14.5135	5.8806	0	0	0
251.106	505.131	202.482	251.699	273.826	182.727		93.4391	126.283	71.6023	157.601	126.288	55.197		4.42948	0	0	37.5712	2.91809	0
322.547	419.064	205.043	216.499	331.093	292.216		125.844	181.851	78.7431	76.603	98.0462	95.201		9.18854	17.0901	5.20976	0	0	6.08126
260.095	415.553	228.459	156.76	195.842	295.518		90.4246	225.583	75.8107	66.4442	32.2697	40.5088		5.43435	27.8916	1.6652	0	0	0
245.863	521.587	242.235	314.905	261.938	266.771		125.8	107.909	73.3373	68.4715	103.132	44.046		7.14236	21.7864	3.20562	0	4.08924	0
201.138	678.828	183.28	272.963	313.375	257.342		156.389	138.155	81.886	100.703	146.577	144.935		0	30.1298	0	0	10.1172	32.5287
372.752	401.513	204.615	184.036	348.385	176.731		189.441	130.573	77.5695	76.6816	118.363	42.0692		0	28.5313	0	0	0	0
205.082	511.551	261.629	209.236	225.996	177.027		107.183	185.599	88.6799	76.3282	43.1183	136.694		0	28.2873	3.78553	35.9775	5.20581	52.8162
297.03	424.988	228.527	222.399	246.538	330.762		134.303	198.225	63.8124	26.3825	60.1449	84.165		1.71821	20.084	6.31284	26.3825	1.86419	0
338.616	368.469	210.944	208.635	298.316	274.079		132.386	33.4972	77.7625	128.237	105.543	233.314		6.37836	33.4972	0	0	4.37338	18.033
198.74	586.978	244.926	115.443	279.751	367.145		125.513	277.935	83.1469	50.6273	97.6021	216.572		0	0	0	0	8.01075	0
256.675	401.055	168.143	105.922	319.246	224.92		154.68	82.4483	60.964	70.615	80.3201	196.09		3.04613	31.8563	0	0	13.4708	51.468
253.129	475.25	249.664	192.735	327.119	219.325		98.026	179.145	83.1929	50.264	123.698	84.4107		0	33.1401	12.4586	0	4.33108	0
320.864	339.203	199.753	211.781	205.762	169.041		152.608	125.364	59.3059	0	60.6245	58.0159		10.5525	43.2467	0	0	0	23.3388
298.614	553.284	194.294	201.501	284.925	495.645		173.518	255.702	58.2674	72.885	126.711	250.488		0	35.4244	7.60758	0	5.343	0
377.61	355.749	163.083	234.812	268.267	315.796		226.629	235.206	67.9609	78.2706	97.5389	131.713		5.85521	0	3.70668	0	0	0
396.278	389.206	158.744	237.065	211.019	247.46		158.867	103.989	53.5502	69.341	41.5541	150.032		0	30.1242	4.9209	0	0	0
276.012	303.847	218.917	101.773	256.869	238.974		59.7891	170.419	65.535	51.6855	102.006	115.058		0	0	4.6826	15.9009	3.20254	0
238.706	504.94	198.327	0	231.804	231.682		129.499	176.151	33.2074	44.7528	90.5674	38.5081		10.3531	20.0203	0	0	0	0
289.704	699.355	262.642	145.755	274.021	266.294		124.086	154.792	70.4894	69.3793	206.554	110.569		0	41.1025	10.3293	0	7.62712	0
325.865	387.368	206.161	127.975	259.815	201.504		240.256	194.748	72.4721	44.2064	147.532	59.5082		17.8053	40.0633	6.44025	0	19.5071	0
274.167	483.946	263.049	196.671	184.425	239.72		136.939	152.224	82.8704	69.8795	48.8848	97.3508		7.34376	28.1125	4.42566	0	0	0
238.197	397.754	225.342	210.345	278.466	201.321		97.799	201.119	69.1584	63.4395	128.609	89.6467		10.1409	51.6712	0	0	6.00606	0
377.344	328.724	231.048	208.857	284.694	334.58		122.314	207.012	40.9647	112.802	111.876	144.649		4.66767	36.7396	5.71832	0	3.39043	0
307.862	371.742	238.381	208.735	274.72	171.969		158.54	109.038	61.4588	19.0575	75.9983	174.427		3.37758	0	5.36324	0	0	22.373
178.579	287.18	177.156	260.467	130.688	260.754		101.157	239.409	66.9827	44.0459	69.2531	151.432		18.6389	0	4.3547	0	0	34.429
209.124	421.113	188.237	241.425	280.012	328.485		152.17	104.302	69.1564	46.6457	99.6242	111.408		0	0	0	0	0	28.4591
261.911	485.095	254.415	174.455	267.141	157.257		193.798	168.451	74.9204	87.2275	127.135	165.288		3.44728	25.6382	3.03849	0	7.09276	0
258.396	390.271	220.943	192.657	247.146	192.152		152.461	194.884	68.4897	50.9702	81.4115	0		0	20.854	0	10.194	2.88938	54.8979
277.999	389.918	211.412	201.434	230.349	282.609		149.734	120.897	71.0235	73.8813	101.081	85.0281		4.6609	21.5195	4.68755	0	0	0
[truncated: 10,477 more rows]

## Sheet: Figure 2 A
p16/β-actin			p21/β-actin			BCL-xL/β-actin
[truncated: 6 more rows]

[truncated: 28 more sheets: Figure 2 B, Figure 2 C, Figure 2 D, Figure 3 A, Figure 3 B, Figure 3 C, Figure 3 D, Figure 4 A, Figure 4 B, Figure 4 C, Figure 5 C, Figure 7 C, Figure 7 D, Figure 8 B, Figure 8 C, Figure 8 D, Figure 8 F, Figure 9 B, Figure 9 C, Figure 9 E …]
